# Supplementary material for: Impact of Epicatechin Supplementation on Plasma Proteome Profiles in Obese Men and Women—An Exploratory Approach to Sexual Dimorphism
Source: Proteomics Clin Appl. 2025 Oct 17;20(1):e70027. doi: 10.1002/prca.70027 (PMC12743591; doi:10.1002/prca.70027)
Supplement: Supplementary file 2 — Supporting Table 1: prca70027‐sup‐0002‐Tables.xlsx. [file PRCA-20-e70027-s001.xlsx]

## Sheet: Table 1S
Supplementary Table 1S - Total protein without considering sex
Gene name	Protein name	Protein ID
ARPP19	cAMP-regulated phosphoprotein 19 (ARPP-19)	P56211
ZYX	Zyxin (Zyxin-2)	Q15942
AZGP1	Zinc-alpha-2-glycoprotein (Zn-alpha-2-GP) (Zn-alpha-2-glycoprotein)	P25311
SLC39A10	Zinc transporter ZIP10 (Solute carrier family 39 member 10) (Zrt- and Irt-like protein 10) (ZIP-10)	Q9ULF5
ZNF800	Zinc finger protein 800	Q2TB10
ZNF766	Zinc finger protein 766	Q5HY98
XYLT2	Xylosyltransferase 2 (EC 2.4.2.26) (Peptide O-xylosyltransferase 1) (Xylosyltransferase II) (XT-II) (XylT-II)	Q9H1B5
CACNA2D1	Voltage-dependent calcium channel subunit alpha-2/delta-1 (Voltage-gated calcium channel subunit alpha-2/delta-1) [Cleaved into: Voltage-dependent calcium channel subunit alpha-2-1; Voltage-dependent calcium channel subunit delta-1]	P54289
VTN	Vitronectin (VN) (S-protein) (Serum-spreading factor) (V75) [Cleaved into: Vitronectin V65 subunit; Vitronectin V10 subunit; Somatomedin-B]	P04004
PROZ	Vitamin K-dependent protein Z	P22891
PROS1	Vitamin K-dependent protein S	P07225
PROC	Vitamin K-dependent protein C (EC 3.4.21.69) (Anticoagulant protein C) (Autoprothrombin IIA) (Blood coagulation factor XIV) [Cleaved into: Vitamin K-dependent protein C light chain; Vitamin K-dependent protein C heavy chain; Activation peptide]	P04070
GC	Vitamin K-dependent gamma-carboxylase (EC 4.1.1.90) (Gamma-glutamyl carboxylase) (Peptidyl-glutamate 4-carboxylase) (Vitamin K gamma glutamyl carboxylase)	P38435
GC	Vitamin D-binding protein (DBP) (VDB) (Gc protein-derived macrophage activating factor) (Gc-MAF) (GcMAF) (Gc-globulin) (Group-specific component) (Gc) (Vitamin D-binding protein-macrophage activating factor) (DBP-maf)	P02774
VCL	Vinculin (Metavinculin) (MV)	P18206
VIM	Vimentin	P08670
VASN	Vasorin (Protein slit-like 2)	Q6EMK4
VASP	Vasodilator-stimulated phosphoprotein (VASP)	P50552
FLT4	Vascular endothelial growth factor receptor 3 (VEGFR-3) (EC 2.7.10.1) (Fms-like tyrosine kinase 4) (FLT-4) (Tyrosine-protein kinase receptor FLT4)	P35916
KDR	Vascular endothelial growth factor receptor 2 (VEGFR-2) (EC 2.7.10.1) (Fetal liver kinase 1) (FLK-1) (Kinase insert domain receptor) (KDR) (Protein-tyrosine kinase receptor flk-1) (CD antigen CD309)	P35968
VCAM1	Vascular cell adhesion protein 1 (V-CAM 1) (VCAM-1) (INCAM-100) (CD antigen CD106) [Cleaved into: Soluble Vascular Cell Adhesion Molecule-1]	P19320
UMOD	Uromodulin (Tamm-Horsfall urinary glycoprotein) (THP) [Cleaved into: Uromodulin, secreted form]	P07911
C18orf63	Uncharacterized protein C18orf63	Q68DL7
RPS27A	Ubiquitin-ribosomal protein eS31 fusion protein (Ubiquitin carboxyl extension protein 80) [Cleaved into: Ubiquitin; Small ribosomal subunit protein eS31 (40S ribosomal protein S27a)]	P62979
FAU	Ubiquitin-like FUBI-ribosomal protein eS30 fusion protein (FAU ubiquitin like and ribosomal protein S30 fusion) [Cleaved into: Ubiquitin-like protein FUBI; Small ribosomal subunit protein eS30 (40S ribosomal protein S30)]	P62861
SIRPA	Tyrosine-protein phosphatase non-receptor type substrate 1 (SHP substrate 1) (SHPS-1) (Brain Ig-like molecule with tyrosine-based activation motifs) (Bit) (CD172 antigen-like family member A) (Inhibitory receptor SHPS-1) (Macrophage fusion receptor) (MyD-1 antigen) (Signal-regulatory protein alpha-1) (Sirp-alpha-1) (Signal-regulatory protein alpha-2) (Sirp-alpha-2) (Signal-regulatory protein alph…	P78324
AXL	Tyrosine-protein kinase receptor UFO (EC 2.7.10.1) (AXL oncogene)	P30530
MERTK	Tyrosine-protein kinase Mer (EC 2.7.10.1) (Proto-oncogene c-Mer) (Receptor tyrosine kinase MerTK)	Q12866
FAS	Tumor necrosis factor receptor superfamily member 6 (Apo-1 antigen) (Apoptosis-mediating surface antigen FAS) (FASLG receptor) (CD antigen CD95)	P25445
TFIP11	Tuftelin-interacting protein 11 (Septin and tuftelin-interacting protein 1) (STIP-1)	Q9UBB9
TUBB1	Tubulin beta-1 chain	Q9H4B7
TUBA1B	Tubulin alpha-1B chain (EC 3.6.5.-) (Alpha-tubulin ubiquitous) (Tubulin K-alpha-1) (Tubulin alpha-ubiquitous chain) [Cleaved into: Detyrosinated tubulin alpha-1B chain]	P68363
TPM4	Tropomyosin alpha-4 chain (TM30p1) (Tropomyosin-4)	P67936
TPM3	Tropomyosin alpha-3 chain (Gamma-tropomyosin) (Tropomyosin-3) (Tropomyosin-5) (hTM5)	P06753
TPI1	Triosephosphate isomerase (TIM) (EC 5.3.1.1) (Methylglyoxal synthase) (EC 4.2.3.3) (Triose-phosphate isomerase)	P60174
TNRC18	Trinucleotide repeat-containing gene 18 protein (Long CAG trinucleotide repeat-containing gene 79 protein)	O15417
TCOF1	Treacle protein (Treacher Collins syndrome protein)	Q13428
TTR	Transthyretin (ATTR) (Prealbumin) (TBPA)	P02766
TMEM40	Transmembrane protein 40	Q8WWA1
TMEM263	Transmembrane protein 263	Q8WUH6
TMEM25	Transmembrane protein 25	Q86YD3
GPNMB	Transmembrane glycoprotein NMB (Hematopoietic growth factor inducible neurokinin-1 type)	Q14956
TMED2	Transmembrane emp24 domain-containing protein 2 (Membrane protein p24A) (p24) (p24 family protein beta-1) (p24beta1)	Q15363
TMA7	Translation machinery-associated protein 7 (Coiled-coil domain-containing protein 72)	Q9Y2S6
TKT	Transketolase (TK) (EC 2.2.1.1)	P29401
VCP	Transitional endoplasmic reticulum ATPase (TER ATPase) (EC 3.6.4.6) (15S Mg(2+)-ATPase p97 subunit) (Valosin-containing protein) (VCP)	P55072
TAGLN3	Transgelin-3 (Neuronal protein 22) (NP22) (Neuronal protein NP25)	Q9UI15
TAGLN2	Transgelin-2 (Epididymis tissue protein Li 7e) (SM22-alpha homolog)	P37802
TGFB1	Transforming growth factor beta-1 proprotein [Cleaved into: Latency-associated peptide (LAP); Transforming growth factor beta-1 (TGF-beta-1)]	P01137
BTF3L4	Transcription factor BTF3 homolog 4 (Basic transcription factor 3-like 4)	Q96K17
TCN1	Transcobalamin-1 (TC-1) (Haptocorrin) (HC) (Protein R) (Transcobalamin I) (TC I) (TCI)	P20061
TALDO1	Transaldolase (EC 2.2.1.2)	P37837
TGOLN2	Trans-Golgi network integral membrane protein 2 (Trans-Golgi network glycoprotein 46) (TGN38 homolog) (hTGN46) (Trans-Golgi network glycoprotein 48) (hTGN48) (Trans-Golgi network glycoprotein 51) (hTGN51) (Trans-Golgi network protein 2)	O43493
TTN	Titin (EC 2.7.11.1) (Connectin) (Rhabdomyosarcoma antigen MU-RMS-40.14)	Q8WZ42
TFPI	Tissue factor pathway inhibitor (TFPI) (Extrinsic pathway inhibitor) (EPI) (Lipoprotein-associated coagulation inhibitor) (LACI)	P10646
TJP2	Tight junction protein 2 (Tight junction protein ZO-2) (Zona occludens protein 2) (Zonula occludens protein 2)	Q9UDY2
SERPINA7	Thyroxine-binding globulin (Serpin A7) (T4-binding globulin)	P05543
THRAP3	Thyroid hormone receptor-associated protein 3 (BCLAF1 and THRAP3 family member 2) (Thyroid hormone receptor-associated protein complex 150 kDa component) (Trap150)	Q9Y2W1
TMSB4X	Thymosin beta-4 (T beta-4) (Fx) [Cleaved into: Hemoregulatory peptide AcSDKP (Ac-Ser-Asp-Lys-Pro) (N-acetyl-SDKP) (AcSDKP) (Seraspenide)]	P62328
TMSB10	Thymosin beta-10	P63313
TYMP	Thymidine phosphorylase (TP) (EC 2.4.2.4) (Gliostatin) (Platelet-derived endothelial cell growth factor) (PD-ECGF) (TdRPase)	P19971
THBS1	Thrombospondin-1 (Glycoprotein G)	P07996
TXNDC17	Thioredoxin domain-containing protein 17 (14 kDa thioredoxin-related protein) (TRP14) (Protein 42-9-9) (Thioredoxin-like protein 5)	Q9BRA2
TXN	Thioredoxin (Trx) (ATL-derived factor) (ADF) (Surface-associated sulphydryl protein) (SASP) (allergen Hom s Trx)	P10599
CLEC3B	Tetranectin (TN) (C-type lectin domain family 3 member B) (Plasminogen kringle 4-binding protein)	P05452
VCY	Testis-specific basic protein Y 1 (Basic charge, Y-linked 1) (Variably charged protein Y)	O14598
TNXB	Tenascin-X (TN-X) (Hexabrachion-like protein)	P22105
ABI3BP	Target of Nesh-SH3 (Tarsh) (ABI gene family member 3-binding protein) (Nesh-binding protein) (NeshBP)	Q7Z7G0
TC2N	Tandem C2 domains nuclear protein (Membrane targeting tandem C2 domain-containing protein 1) (Tandem C2 protein in nucleus) (Tac2-N)	Q8N9U0
TLN1	Talin-1	Q9Y490
TNIK	TRAF2 and NCK-interacting protein kinase (EC 2.7.11.1)	Q9UKE5
SDC4	Syndecan-4 (SYND4) (Amphiglycan) (Ryudocan core protein)	P31431
SUSD5	Sushi domain-containing protein 5	O60279
SBSN	Suprabasin	Q6UWP8
SOD1	Superoxide dismutase [Cu-Zn] (EC 1.15.1.1) (Superoxide dismutase 1) (hSod1)	P00441
QSOX1	Sulfhydryl oxidase 1 (hQSOX) (EC 1.8.3.2) (Quiescin Q6)	O00391
STOM	Stomatin (Erythrocyte band 7 integral membrane protein) (Erythrocyte membrane protein band 7.2) (Protein 7.2b)	P27105
STC2	Stanniocalcin-2 (STC-2) (Stanniocalcin-related protein) (STC-related protein) (STCRP)	O76061
CTTN	Src substrate cortactin (Amplaxin) (Oncogene EMS1)	Q14247
SPON1	Spondin-1 (F-spondin) (Vascular smooth muscle cell growth-promoting factor)	Q9HCB6
SFPQ	Splicing factor, proline- and glutamine-rich (100 kDa DNA-pairing protein) (hPOMp100) (DNA-binding p52/p100 complex, 100 kDa subunit) (Polypyrimidine tract-binding protein-associated-splicing factor) (PSF) (PTB-associated-splicing factor)	P23246
SPP1	Sphingosine-1-phosphate phosphatase 1 (SPPase1) (Spp1) (hSPP1) (hSPPase1) (EC 3.1.3.-) (Sphingosine-1-phosphatase 1) (Sphingosine-1-phosphate phosphohydrolase 1) (SPP-1)	Q9BX95
SPTBN1	Spectrin beta chain, non-erythrocytic 1 (Beta-II spectrin) (Fodrin beta chain) (Spectrin, non-erythroid beta chain 1)	Q01082
SSC5D	Soluble scavenger receptor cysteine-rich domain-containing protein SSC5D (Soluble scavenger protein with 5 SRCR domains) (SSc5D)	A1L4H1
RPS14	Small ribosomal subunit protein uS11 (40S ribosomal protein S14)	P62263
RPS6	Small ribosomal subunit protein eS6 (40S ribosomal protein S6) (Phosphoprotein NP33)	P62753
SPRR3	Small proline-rich protein 3 (22 kDa pancornulin) (Cornifin beta) (Esophagin)	Q9UBC9
SPRR2A	Small proline-rich protein 2A (SPR-2A) (2-1)	P35326
SIRPB1	Signal-regulatory protein beta-1 (SIRP-beta-1) (CD172 antigen-like family member B) (CD antigen CD172b)	O00241
SIRPB1	Signal-regulatory protein beta-1 isoform 3 (SIRP-beta-1 isoform 3)	Q5TFQ8
SRP14	Signal recognition particle 14 kDa protein (SRP14) (18 kDa Alu RNA-binding protein)	P37108
SDR9C7	Short-chain dehydrogenase/reductase family 9C member 7 (EC 1.1.1.-) (Orphan short-chain dehydrogenase/reductase) (SDR-O) (RDH-S)	Q8NEX9
SHBG	Sex hormone-binding globulin (SHBG) (Sex steroid-binding protein) (SBP) (Testis-specific androgen-binding protein) (ABP) (Testosterone-estradiol-binding globulin) (TeBG) (Testosterone-estrogen-binding globulin)	P04278
PON3	Serum paraoxonase/lactonase 3 (EC 3.1.1.2) (EC 3.1.1.81) (EC 3.1.8.1)	Q15166
PON1	Serum paraoxonase/arylesterase 1 (PON 1) (EC 3.1.1.2) (EC 3.1.1.81) (EC 3.1.8.1) (Aromatic esterase 1) (A-esterase 1) (K-45) (Serum aryldialkylphosphatase 1)	P27169
APCS	Serum amyloid P-component (SAP) (9.5S alpha-1-glycoprotein) [Cleaved into: Serum amyloid P-component(1-203)]	P02743
SAA4	Serum amyloid A-4 protein (Constitutively expressed serum amyloid A protein) (C-SAA)	P35542
SAA1	Serum amyloid A-1 protein (SAA) [Cleaved into: Amyloid protein A (Amyloid fibril protein AA); Serum amyloid protein A(2-104); Serum amyloid protein A(3-104); Serum amyloid protein A(2-103); Serum amyloid protein A(2-102); Serum amyloid protein A(4-101)]	P0DJI8
SERPINB3	Serpin B3 (Protein T4-A) (Squamous cell carcinoma antigen 1) (SCCA-1)	P29508
SERPINB12	Serpin B12	Q96P63
SERPINA11	Serpin A9 (Centerin) (Germinal center B-cell-expressed transcript 1 protein)	Q86WD7
SERPINA12	Serpin A12 (OL-64) (Visceral adipose tissue-derived serine protease inhibitor) (Vaspin) (Visceral adipose-specific serpin)	Q8IW75
TF	Serotransferrin (Transferrin) (Beta-1 metal-binding globulin) (Siderophilin)	P02787
PPP1R10	Serine/threonine-protein phosphatase 1 regulatory subunit 10 (MHC class I region proline-rich protein CAT53) (PP1-binding protein of 114 kDa) (Phosphatase 1 nuclear targeting subunit) (Protein FB19) (p99)	Q96QC0
MST1	Serine/threonine-protein kinase 4 (EC 2.7.11.1) (Mammalian STE20-like protein kinase 1) (MST-1) (STE20-like kinase MST1) (Serine/threonine-protein kinase Krs-2) [Cleaved into: Serine/threonine-protein kinase 4 37kDa subunit (MST1/N); Serine/threonine-protein kinase 4 18kDa subunit (MST1/C)]	Q13043
SRSF2	Serine/arginine-rich splicing factor 2 (Protein PR264) (Splicing component, 35 kDa) (Splicing factor SC35) (SC-35) (Splicing factor, arginine/serine-rich 2)	Q01130
SRSF4	Serine/arginine-rich splicing factor 4 (Pre-mRNA-splicing factor SRP75) (SRP001LB) (Splicing factor, arginine/serine-rich 4)	Q08170
SRRM1	Serine/arginine repetitive matrix protein 1 (SR-related nuclear matrix protein of 160 kDa) (SRm160) (Ser/Arg-related nuclear matrix protein)	Q8IYB3
SPINK5	Serine protease inhibitor Kazal-type 5 (Lympho-epithelial Kazal-type-related inhibitor) (LEKTI) [Cleaved into: Hemofiltrate peptide HF6478; Hemofiltrate peptide HF7665]	Q9NQ38
PRSS1	Serine protease 1 (EC 3.4.21.4) (Anionic trypsin I) (Anionic trypsin-I) (Beta-trypsin) (Cationic trypsinogen) (Pretrypsinogen I) (Trypsin I) (Trypsin-1) [Cleaved into: Alpha-trypsin chain 1; Alpha-trypsin chain 2]	P07477
SHMT2	Serine hydroxymethyltransferase, mitochondrial (SHMT) (EC 2.1.2.1) (Glycine hydroxymethyltransferase) (Serine methylase)	P34897
SRGN	Serglycin (Hematopoietic proteoglycan core protein) (Platelet proteoglycan core protein) (P.PG) (Secretory granule proteoglycan core protein)	P10124
SEMG2	Semenogelin-2 (Semenogelin II) (SGII)	Q02383
SEMG1	Semenogelin-1 (Cancer/testis antigen 103) (Semenogelin I) (SGI) [Cleaved into: Alpha-inhibin-92; Alpha-inhibin-31; Seminal basic protein]	P04279
SEMA4D	Semaphorin-4D (A8) (BB18) (GR3) (CD antigen CD100)	Q92854
SEMA4B	Semaphorin-4B (Semaphorin-C)	Q9NPR2
SELP	Selenoprotein P (SeP)	P49908
CHGB	Secretogranin-1 (Chromogranin-B) (CgB) (Secretogranin I) (SgI) [Cleaved into: PE-11; GAWK peptide; CCB peptide]	P05060
SCGB1D2	Secretoglobin family 1D member 2 (Lipophilin-B)	O95969
SPP2	Secreted phosphoprotein 24 (Spp-24) (Secreted phosphoprotein 2)	Q13103
CD163	Scavenger receptor cysteine-rich type 1 protein M130 (Hemoglobin scavenger receptor) (CD antigen CD163) [Cleaved into: Soluble CD163 (sCD163)]	Q86VB7
SCARF2	Scavenger receptor class F member 2 (SRECRP-1) (Scavenger receptor expressed by endothelial cells 2 protein) (SREC-II)	Q96GP6
ATP2A2	Sarcoplasmic/endoplasmic reticulum calcium ATPase 2 (SERCA2) (SR Ca(2+)-ATPase 2) (EC 7.2.2.10) (Calcium pump 2) (Calcium-transporting ATPase sarcoplasmic reticulum type, slow twitch skeletal muscle isoform) (Endoplasmic reticulum class 1/2 Ca(2+) ATPase)	P16615
PRH1	Salivary acidic proline-rich phosphoprotein 1/2 (Db-s) (PRP-1/PRP-2) (Parotid acidic protein) (Pa) (Parotid double-band protein) (Parotid isoelectric focusing variant protein) (PIF-S) (Parotid proline-rich protein 1/2) (Pr1/Pr2) (Protein C) [Cleaved into: Salivary acidic proline-rich phosphoprotein 1/2; Salivary acidic proline-rich phosphoprotein 3/4 (Db-F) (PIF-F) (PRP-3/PRP-4) (Protein A); Pept…	P02810
SRCIN1	SRC kinase signaling inhibitor 1 (SNAP-25-interacting protein) (SNIP) (p130Cas-associated protein) (p140Cap)	Q9C0H9
SPARCL1	SPARC-like protein 1 (High endothelial venule protein) (Hevin) (MAST 9)	Q14515
SPARC	SPARC (Basement-membrane protein 40) (BM-40) (Osteonectin) (ON) (Secreted protein acidic and rich in cysteine)	P09486
CD84	SLAM family member 5 (Cell surface antigen MAX.3) (Hly9-beta) (Leukocyte differentiation antigen CD84) (Signaling lymphocytic activation molecule 5) (CD antigen CD84)	Q9UIB8
SH3BGRL3	SH3 domain-binding glutamic acid-rich-like protein 3 (SH3 domain-binding protein 1) (SH3BP-1) (TNF inhibitory protein B1) (TIP-B1)	Q9H299
SH3BGRL2	SH3 domain-binding glutamic acid-rich-like protein 2 (Fovea-associated SH3 domain-binding protein)	Q9UJC5
MET	SAFB-like transcription modulator (Modulator of estrogen-induced transcription)	Q9NWH9
RRBP1	Ribosome-binding protein 1 (180 kDa ribosome receptor homolog) (RRp) (ES/130-related protein) (Ribosome receptor protein)	Q9P2E9
RNASE1	Ribonuclease pancreatic (EC 4.6.1.18) (HP-RNase) (RIB-1) (RNase UpI-1) (Ribonuclease 1) (RNase 1) (Ribonuclease A) (RNase A)	P07998
RNASET2	Ribonuclease T2 (EC 4.6.1.19) (Ribonuclease 6)	O00584
RNASE7	Ribonuclease 7 (RNase 7) (EC 3.1.27.-) (Skin-derived antimicrobial protein 2) (SAP-2)	Q9H1E1
RNASE4	Ribonuclease 4 (RNase 4) (EC 3.1.27.-)	P34096
ARHGAP15	Rho GTPase-activating protein 15 (ArhGAP15) (Rho-type GTPase-activating protein 15)	Q53QZ3
ARHGDIA	Rho GDP-dissociation inhibitor 1 (Rho GDI 1) (Rho-GDI alpha)	P52565
ARHGDIB	Rho GDP-dissociation inhibitor 2 (Rho GDI 2) (Ly-GDI) (Rho-GDI beta)	P52566
RBP4	Retinol-binding protein 4 (Plasma retinol-binding protein) (PRBP) (RBP) [Cleaved into: Plasma retinol-binding protein(1-182); Plasma retinol-binding protein(1-181); Plasma retinol-binding protein(1-179); Plasma retinol-binding protein(1-176)]	P02753
PTPRC	Receptor-type tyrosine-protein phosphatase C (EC 3.1.3.48) (Leukocyte common antigen) (L-CA) (T200) (CD antigen CD45)	P08575
PTPRB	Receptor-type tyrosine-protein phosphatase beta (Protein-tyrosine phosphatase beta) (R-PTP-beta) (EC 3.1.3.48) (Vascular endothelial protein tyrosine phosphatase) (VE-PTP)	P23467
PTPRG	Receptor-type tyrosine-protein phosphatase gamma (Protein-tyrosine phosphatase gamma) (R-PTP-gamma) (EC 3.1.3.48)	P23470
PTPRZ1	Receptor-type tyrosine-protein phosphatase zeta (R-PTP-zeta) (EC 3.1.3.48) (Protein-tyrosine phosphatase receptor type Z polypeptide 1) (Protein-tyrosine phosphatase receptor type Z polypeptide 2) (R-PTP-zeta-2)	P23471
PTPRM	Receptor-type tyrosine-protein phosphatase mu (Protein-tyrosine phosphatase mu) (R-PTP-mu) (EC 3.1.3.48)	P28827
PTPRJ	Receptor-type tyrosine-protein phosphatase eta (Protein-tyrosine phosphatase eta) (R-PTP-eta) (EC 3.1.3.48) (Density-enhanced phosphatase 1) (DEP-1) (HPTP eta) (Protein-tyrosine phosphatase receptor type J) (R-PTP-J) (CD antigen CD148)	Q12913
RAP1B	Ras-related protein Rap-1b (EC 3.6.5.2) (GTP-binding protein smg p21B)	P61224
RAB11A	Ras-related protein Rab-11A (Rab-11) (EC 3.6.5.2) (YL8)	P62491
RSU1	Ras suppressor protein 1 (RSP-1) (Rsu-1)	Q15404
RAP1GAP2	Rap1 GTPase-activating protein 2 (Rap1GAP2) (GTPase-activating Rap/Ran-GAP domain-like protein 4)	Q684P5
RABL6	Rab-like protein 6 (GTP-binding protein Parf) (Partner of ARF) (Rab-like protein 1) (RBEL1)	Q3YEC7
RALY	RNA-binding protein Raly (Autoantigen p542) (Heterogeneous nuclear ribonucleoprotein C-like 2) (hnRNP core protein C-like 2) (hnRNP associated with lethal yellow protein homolog)	Q9UKM9
ART4	RNA-binding protein NOB1 (EC 3.1.-.-) (Phosphorylation regulatory protein HP-10) (Protein ART-4)	Q9ULX3
PKM	Pyruvate kinase PKM (EC 2.7.1.40) (Cytosolic thyroid hormone-binding protein) (CTHBP) (Opa-interacting protein 3) (OIP-3) (Pyruvate kinase 2/3) (Pyruvate kinase muscle isozyme) (Threonine-protein kinase PKM2) (EC 2.7.11.1) (Thyroid hormone-binding protein 1) (THBP1) (Tumor M2-PK) (Tyrosine-protein kinase PKM2) (EC 2.7.10.2) (p58)	P14618
CLEC20A	Putative C-type lectin domain family 20 member A	Q6ZU45
PNP	Purine nucleoside phosphorylase (PNP) (EC 2.4.2.1) (Inosine phosphorylase) (Inosine-guanosine phosphorylase)	P00491
PCDH9	Protocadherin-9	Q9HC56
PTMA	Prothymosin alpha [Cleaved into: Prothymosin alpha, N-terminally processed; Thymosin alpha-1]	P06454
F2	Prothrombin (EC 3.4.21.5) (Coagulation factor II) [Cleaved into: Activation peptide fragment 1; Activation peptide fragment 2; Thrombin light chain; Thrombin heavy chain]	P00734
PRG4	Proteoglycan 4 (Lubricin) (Megakaryocyte-stimulating factor) (Superficial zone proteoglycan) [Cleaved into: Proteoglycan 4 C-terminal part]	Q92954
TGM1	Protein-glutamine gamma-glutamyltransferase K (EC 2.3.2.13) (Epidermal TGase) (Transglutaminase K) (TG(K)) (TGK) (TGase K) (Transglutaminase-1) (TGase-1)	P22735
TGM3	Protein-glutamine gamma-glutamyltransferase E (EC 2.3.2.13) (Transglutaminase E) (TG(E)) (TGE) (TGase E) (Transglutaminase-3) (TGase-3) [Cleaved into: Protein-glutamine gamma-glutamyltransferase E 50 kDa catalytic chain; Protein-glutamine gamma-glutamyltransferase E 27 kDa non-catalytic chain]	Q08188
PPP1R12A	Protein phosphatase 1 regulatory subunit 12A (Myosin phosphatase-targeting subunit 1) (Myosin phosphatase target subunit 1) (Protein phosphatase myosin-binding subunit)	O14974
KIAA0753	Protein moonraker (MNR) (OFD1- and FOPNL-interacting protein)	Q2KHM9
MAX	Protein max (Class D basic helix-loop-helix protein 4) (bHLHd4) (Myc-associated factor X)	P61244
NRP1	Protein kinase C-binding protein NELL1 (NEL-like protein 1) (Nel-related protein 1)	Q92832
PDIA3	Protein disulfide-isomerase A3 (EC 5.3.4.1) (58 kDa glucose-regulated protein) (58 kDa microsomal protein) (p58) (Disulfide isomerase ER-60) (Endoplasmic reticulum resident protein 57) (ER protein 57) (ERp57) (Endoplasmic reticulum resident protein 60) (ER protein 60) (ERp60)	P30101
CIC	Protein capicua homolog	Q96RK0
CNPY3	Protein canopy homolog 3 (CTG repeat protein 4a) (Expanded repeat-domain protein CAG/CTG 5) (Protein associated with TLR4) (Trinucleotide repeat-containing gene 5 protein)	Q9BT09
SERPINA10	Protein Z-dependent protease inhibitor (PZ-dependent protease inhibitor) (PZI) (Serpin A10)	Q9UK55
SHROOM3	Protein Shroom3 (Shroom-related protein) (hShrmL)	Q8TF72
S100A9	Protein S100-A9 (Calgranulin-B) (Calprotectin L1H subunit) (Leukocyte L1 complex heavy chain) (Migration inhibitory factor-related protein 14) (MRP-14) (p14) (S100 calcium-binding protein A9)	P06702
S100A8	Protein S100-A8 (Calgranulin-A) (Calprotectin L1L subunit) (Cystic fibrosis antigen) (CFAG) (Leukocyte L1 complex light chain) (Migration inhibitory factor-related protein 8) (MRP-8) (p8) (S100 calcium-binding protein A8) (Urinary stone protein band A)	P05109
S100A7	Protein S100-A7 (Psoriasin) (S100 calcium-binding protein A7)	P31151
S100A4	Protein S100-A4 (Calvasculin) (Metastasin) (Placental calcium-binding protein) (Protein Mts1) (S100 calcium-binding protein A4)	P26447
S100A16	Protein S100-A16 (Aging-associated gene 13 protein) (Protein S100-F) (S100 calcium-binding protein A16)	Q96FQ6
S100A14	Protein S100-A14 (S100 calcium-binding protein A14) (S114)	Q9HCY8
S100A11	Protein S100-A11 (Calgizzarin) (Metastatic lymph node gene 70 protein) (MLN 70) (Protein S100-C) (S100 calcium-binding protein A11) [Cleaved into: Protein S100-A11, N-terminally processed]	P31949
POF1B	Protein POF1B (Premature ovarian failure protein 1B)	Q8WVV4
NIPSNAP3A	Protein NipSnap homolog 3A (NipSnap3A) (Protein NipSnap homolog 4) (NipSnap4) (Target for Salmonella secreted protein C) (TassC)	Q9UFN0
MENT	Protein MENT (Methylated in normal thymocytes protein)	Q9BUN1
MTDH	Protein LYRIC (3D3/LYRIC) (Astrocyte elevated gene-1 protein) (AEG-1) (Lysine-rich CEACAM1 co-isolated protein) (Metadherin) (Metastasis adhesion protein)	Q86UE4
XP32	Protein KPLCE (KPRP N-terminal and LCE C-terminal-like protein) (Skin-specific protein 32)	Q5T750
HEG1	Protein HEG homolog 1	Q9ULI3
FAM234A	Protein FAM234A (Protein ITFG3)	Q9H0X4
F10	Protein FAM110A	Q9BQ89
AMBP	Protein AMBP (Protein HC) [Cleaved into: Alpha-1-microglobulin (EC 1.6.2.-) (Alpha-1 microglycoprotein) (Complex-forming glycoprotein heterogeneous in charge); Inter-alpha-trypsin inhibitor light chain (ITI-LC) (Bikunin) (EDC1) (HI-30) (Uronic-acid-rich protein); Trypstatin]	P02760
PSMB6	Proteasome subunit beta type-6 (EC 3.4.25.1) (Macropain delta chain) (Multicatalytic endopeptidase complex delta chain) (Proteasome delta chain) (Proteasome subunit Y) (Proteasome subunit beta-1) (beta-1)	P28072
PSMB5	Proteasome subunit beta type-5 (EC 3.4.25.1) (Macropain epsilon chain) (Multicatalytic endopeptidase complex epsilon chain) (Proteasome chain 6) (Proteasome epsilon chain) (Proteasome subunit MB1) (Proteasome subunit X) (Proteasome subunit beta-5) (beta-5)	P28074
PSMB4	Proteasome subunit beta type-4 (26 kDa prosomal protein) (HsBPROS26) (PROS-26) (Macropain beta chain) (Multicatalytic endopeptidase complex beta chain) (Proteasome beta chain) (Proteasome chain 3) (HsN3) (Proteasome subunit beta-7) (beta-7)	P28070
PSMA7	Proteasome subunit alpha type-7 (Proteasome subunit RC6-1) (Proteasome subunit XAPC7) (Proteasome subunit alpha-4) (alpha-4)	O14818
PSMA1	Proteasome subunit alpha type-1 (30 kDa prosomal protein) (PROS-30) (Macropain subunit C2) (Multicatalytic endopeptidase complex subunit C2) (Proteasome component C2) (Proteasome nu chain) (Proteasome subunit alpha-6) (alpha-6)	P25786
PSMA3	Proteasome subunit alpha type-3 (Macropain subunit C8) (Multicatalytic endopeptidase complex subunit C8) (Proteasome component C8) (Proteasome subunit alpha-7) (alpha-7)	P25788
PSMA6	Proteasome subunit alpha type-6 (27 kDa prosomal protein) (PROS-27) (p27K) (Macropain iota chain) (Multicatalytic endopeptidase complex iota chain) (Proteasome iota chain) (Proteasome subunit alpha-1) (alpha-1)	P60900
PRSS8	Prostasin (EC 3.4.21.-) (Channel-activating protease 1) (CAP1) (Serine protease 8) [Cleaved into: Prostasin light chain; Prostasin heavy chain]	Q16651
PTGDS	Prostaglandin-H2 D-isomerase (EC 5.3.99.2) (Beta-trace protein) (Cerebrin-28) (Glutathione-independent PGD synthase) (Lipocalin-type prostaglandin-D synthase) (L-PGDS) (Prostaglandin-D2 synthase) (PGD2 synthase) (PGDS) (PGDS2)	P41222
CFP	Properdin (Complement factor P)	P27918
PIP	Prolactin-inducible protein (Gross cystic disease fluid protein 15) (GCDFP-15) (Prolactin-induced protein) (Secretory actin-binding protein) (SABP) (gp17)	P12273
PDCD1LG2	Programmed cell death 1 ligand 2 (PD-1 ligand 2) (PD-L2) (PDCD1 ligand 2) (Programmed death ligand 2) (Butyrophilin B7-DC) (B7-DC) (CD antigen CD273)	Q9BQ51
PFN1	Profilin-1 (Epididymis tissue protein Li 184a) (Profilin I)	P07737
PCOLCE	Procollagen C-endopeptidase enhancer 1 (Procollagen COOH-terminal proteinase enhancer 1) (PCPE-1) (Procollagen C-proteinase enhancer 1) (Type 1 procollagen C-proteinase enhancer protein) (Type I procollagen COOH-terminal proteinase enhancer)	Q15113
IGKV3-7	Probable non-functional immunoglobulin kappa variable 3-7	A0A075B6H7
IGHV3-35	Probable non-functional immunoglobulin heavy variable 3-35	A0A0C4DH35
IGHV3-38-3	Probable non-functional immunoglobulin heavy variable 3-38-3	P0DTE1
CTSH	Pro-cathepsin H [Cleaved into: Cathepsin H mini chain; Cathepsin H (EC 3.4.22.16); Cathepsin H heavy chain; Cathepsin H light chain]	P09668
PCYOX1	Prenylcysteine oxidase 1 (EC 1.8.3.5) (Prenylcysteine lyase)	Q9UHG3
LMNA	Prelamin-A/C [Cleaved into: Lamin-A/C (70 kDa lamin) (Renal carcinoma antigen NY-REN-32)]	P02545
PZP	Pregnancy zone protein (C3 and PZP-like alpha-2-macroglobulin domain-containing protein 6)	P20742
PIGR	Polymeric immunoglobulin receptor (PIgR) (Poly-Ig receptor) (Hepatocellular carcinoma-associated protein TB6) [Cleaved into: Secretory component]	P01833
PCBP1	Poly(rC)-binding protein 1 (Alpha-CP1) (Heterogeneous nuclear ribonucleoprotein E1) (hnRNP E1) (Nucleic acid-binding protein SUB2.3)	Q15365
PVR	Poliovirus receptor (Nectin-like protein 5) (NECL-5) (CD antigen CD155)	P15151
PODXL	Podocalyxin (GCTM-2 antigen) (Gp200) (Podocalyxin-like protein 1) (PC) (PCLP-1)	O00592
PLXDC2	Plexin domain-containing protein 2 (Tumor endothelial marker 7-related protein)	Q6UX71
PLEC	Plectin (PCN) (PLTN) (Hemidesmosomal protein 1) (HD1) (Plectin-1)	Q15149
PLEK	Pleckstrin (Platelet 47 kDa protein) (p47)	P08567
PDGFB	Platelet-derived growth factor subunit B (PDGF subunit B) (PDGF-2) (Platelet-derived growth factor B chain) (Platelet-derived growth factor beta polypeptide) (Proto-oncogene c-Sis) (Becaplermin)	P01127
PDGFRB	Platelet-derived growth factor receptor beta (PDGF-R-beta) (PDGFR-beta) (EC 2.7.10.1) (Beta platelet-derived growth factor receptor) (Beta-type platelet-derived growth factor receptor) (CD140 antigen-like family member B) (Platelet-derived growth factor receptor 1) (PDGFR-1) (CD antigen CD140b)	P09619
GP6	Platelet glycoprotein VI (GPVI) (Glycoprotein 6)	Q9HCN6
GP5	Platelet glycoprotein V (GPV) (Glycoprotein 5) (CD antigen CD42d)	P40197
GP1BA	Platelet glycoprotein Ib alpha chain (GP-Ib alpha) (GPIb-alpha) (GPIbA) (Glycoprotein Ibalpha) (Antigen CD42b-alpha) (CD antigen CD42b) [Cleaved into: Glycocalicin]	P07359
PF4V1	Platelet factor 4 variant (C-X-C motif chemokine 4 variant) (CXCL4L1) (PF4alt) (PF4var1) [Cleaved into: Platelet factor 4 variant(4-74); Platelet factor 4 variant(5-74); Platelet factor 4 variant(6-74)]	P10720
PF4	Platelet factor 4 (PF-4) (C-X-C motif chemokine 4) (Iroplact) (Oncostatin-A) [Cleaved into: Platelet factor 4, short form (Endothelial cell growth inhibitor)]	P02776
PECAM1	Platelet endothelial cell adhesion molecule (PECAM-1) (EndoCAM) (GPIIA') (PECA1) (CD antigen CD31)	P16284
PPBP	Platelet basic protein (PBP) (C-X-C motif chemokine 7) (Leukocyte-derived growth factor) (LDGF) (Macrophage-derived growth factor) (MDGF) (Small-inducible cytokine B7) [Cleaved into: Connective tissue-activating peptide III (CTAP-III) (LA-PF4) (Low-affinity platelet factor IV); TC-2; Connective tissue-activating peptide III(1-81) (CTAP-III(1-81)); Beta-thromboglobulin (Beta-TG); Neutrophil-activa…	P02775
LCP1	Plastin-2 (L-plastin) (LC64P) (Lymphocyte cytosolic protein 1) (LCP-1)	P13796
SERPINE1	Plasminogen activator inhibitor 1 (PAI) (PAI-1) (Endothelial plasminogen activator inhibitor) (Serpin E1)	P05121
PLG	Plasminogen (EC 3.4.21.7) [Cleaved into: Plasmin heavy chain A; Activation peptide; Angiostatin; Plasmin heavy chain A, short form; Plasmin light chain B]	P00747
SERPINA5	Plasma serine protease inhibitor (Acrosomal serine protease inhibitor) (Plasminogen activator inhibitor 3) (PAI-3) (PAI3) (Protein C inhibitor) (PCI) (Serpin A5)	P05154
SERPING1	Plasma protease C1 inhibitor (C1 Inh) (C1Inh) (C1 esterase inhibitor) (C1-inhibiting factor) (Serpin G1)	P05155
KLKB1	Plasma kallikrein (EC 3.4.21.34) (Fletcher factor) (Kininogenin) (Plasma prekallikrein) (PKK) [Cleaved into: Plasma kallikrein heavy chain; Plasma kallikrein light chain]	P03952
PKP1	Plakophilin-1 (Band 6 protein) (B6P)	Q13835
SERPINF1	Pigment epithelium-derived factor (PEDF) (Cell proliferation-inducing gene 35 protein) (EPC-1) (Serpin F1)	P36955
PLTP	Phospholipid transfer protein (Lipid transfer protein II)	P55058
PRG2	Phospholipid phosphatase-related protein type 3 (Inactive phospholipid phosphatase PLPPR3) (Lipid phosphate phosphatase-related protein type 3) (PAP-2-like protein 2) (Plasticity-related gene 2 protein) (PRG-2)	Q6T4P5
PRG4	Phospholipid phosphatase-related protein type 2 (Inactive phospholipid phosphatase PLPPR2) (Lipid phosphate phosphatase-related protein type 2) (Plasticity-related gene 4 protein) (PRG-4)	Q96GM1
PLA2G2A	Phospholipase A2, membrane associated (EC 3.1.1.4) (GIIC sPLA2) (Group IIA phospholipase A2) (Non-pancreatic secretory phospholipase A2) (NPS-PLA2) (Phosphatidylcholine 2-acylhydrolase 2A)	P14555
PGK1	Phosphoglycerate kinase 1 (EC 2.7.11.1) (EC 2.7.2.3) (Cell migration-inducing gene 10 protein) (Primer recognition protein 2) (PRP 2)	P00558
GPLD1	Phosphatidylinositol-glycan-specific phospholipase D (PI-G PLD) (EC 3.1.4.50) (Glycoprotein phospholipase D) (Glycosyl-phosphatidylinositol-specific phospholipase D) (GPI-PLD) (GPI-specific phospholipase D)	P80108
INPP5D	Phosphatidylinositol 3,4,5-trisphosphate 5-phosphatase 1 (EC 3.1.3.86) (Inositol polyphosphate-5-phosphatase D) (EC 3.1.3.56) (Inositol polyphosphate-5-phosphatase of 145 kDa) (SIP-145) (Phosphatidylinositol 4,5-bisphosphate 5-phosphatase) (EC 3.1.3.36) (SH2 domain-containing inositol 5'-phosphatase 1) (SH2 domain-containing inositol phosphatase 1) (SHIP-1) (p150Ship) (hp51CN)	Q92835
PRDX2	Peroxiredoxin-2 (EC 1.11.1.24) (Natural killer cell-enhancing factor B) (NKEF-B) (PRP) (Thiol-specific antioxidant protein) (TSA) (Thioredoxin peroxidase 1) (Thioredoxin-dependent peroxide reductase 1) (Thioredoxin-dependent peroxiredoxin 2)	P32119
PRDX1	Peroxiredoxin-1 (EC 1.11.1.24) (Natural killer cell-enhancing factor A) (NKEF-A) (Proliferation-associated gene protein) (PAG) (Thioredoxin peroxidase 2) (Thioredoxin-dependent peroxide reductase 2) (Thioredoxin-dependent peroxiredoxin 1)	Q06830
PRG2	Peroxidasin homolog (EC 1.11.2.-) (Melanoma-associated antigen MG50) (Peroxidasin 1) (hsPxd01) (Vascular peroxidase 1) (p53-responsive gene 2 protein) [Cleaved into: PXDN active fragment]	Q92626
PPL	Periplakin (190 kDa paraneoplastic pemphigus antigen) (195 kDa cornified envelope precursor protein)	O60437
PLIN4	Perilipin-4 (Adipocyte protein S3-12)	Q96Q06
PPIB	Peptidyl-prolyl cis-trans isomerase B (PPIase B) (EC 5.2.1.8) (CYP-S1) (Cyclophilin B) (Rotamase B) (S-cyclophilin) (SCYLP)	P23284
PPIA	Peptidyl-prolyl cis-trans isomerase A (PPIase A) (EC 5.2.1.8) (Cyclophilin A) (Cyclosporin A-binding protein) (Rotamase A) [Cleaved into: Peptidyl-prolyl cis-trans isomerase A, N-terminally processed]	P62937
PGLYRP1	Peptidoglycan recognition protein 1 (Peptidoglycan recognition protein short) (PGRP-S)	O75594
PI16	Peptidase inhibitor 16 (PI-16) (Cysteine-rich secretory protein 9) (CRISP-9) (PSP94-binding protein) (CD antigen CD364)	Q6UXB8
PYM1	Partner of Y14 and mago (PYM homolog 1 exon junction complex-associated factor) (Protein wibg homolog)	Q9BRP8
PARK7	Parkinson disease protein 7 (Maillard deglycase) (Oncogene DJ1) (Parkinsonism-associated deglycase) (Protein DJ-1) (DJ-1) (Protein/nucleic acid deglycase DJ-1) (EC 3.1.2.-, EC 3.5.1.-, EC 3.5.1.124)	Q99497
PTMS	Parathymosin	P20962
VNN1	Pantetheinase (EC 3.5.1.92) (Pantetheine hydrolase) (Tiff66) (Vascular non-inflammatory molecule 1) (Vanin-1)	O95497
PNP	Pancreatic polypeptide prohormone (PH) (Pancreatic polypeptide Y) (Obinepitide) [Cleaved into: Pancreatic polypeptide (HPP) (PP); Pancreatic icosapeptide (PI)]	P01298
ZG16B	Pancreatic adenocarcinoma up-regulated factor (Zymogen granule protein 16 homolog B)	Q96DA0
PCNP	PEST proteolytic signal-containing nuclear protein (PCNP) (PEST-containing nuclear protein)	Q8WW12
PDLIM7	PDZ and LIM domain protein 7 (LIM mineralization protein) (LMP) (Protein enigma)	Q9NR12
PDLIM1	PDZ and LIM domain protein 1 (C-terminal LIM domain protein 1) (Elfin) (LIM domain protein CLP-36)	O00151
SELPLG	P-selectin glycoprotein ligand 1 (PSGL-1) (Selectin P ligand) (CD antigen CD162)	Q14242
SELP	P-selectin (CD62 antigen-like family member P) (Granule membrane protein 140) (GMP-140) (Leukocyte-endothelial cell adhesion molecule 3) (LECAM3) (Platelet activation dependent granule-external membrane protein) (PADGEM) (CD antigen CD62P)	P16109
OAF	Out at first protein homolog (HCV NS5A-transactivated protein 13 target protein 2)	Q86UD1
SPP1	Osteopontin (Bone sialoprotein 1) (Nephropontin) (Secreted phosphoprotein 1) (SPP-1) (Urinary stone protein) (Uropontin)	P10451
OSCAR	Osteoclast-associated immunoglobulin-like receptor (Osteoclast-associated receptor) (hOSCAR) (Polymeric immunoglobulin receptor 3) (PIgR-3) (PIgR3) (Poly-Ig receptor 3)	Q8IYS5
OPTN	Optineurin (E3-14.7K-interacting protein) (FIP-2) (Huntingtin yeast partner L) (Huntingtin-interacting protein 7) (HIP-7) (Huntingtin-interacting protein L) (NEMO-related protein) (Optic neuropathy-inducing protein) (Transcription factor IIIA-interacting protein) (TFIIIA-IntP)	Q96CV9
OPCML	Opioid-binding protein/cell adhesion molecule (OBCAM) (OPCML) (Opioid-binding cell adhesion molecule) (IgLON family member 1)	Q14982
OSMR	Oncostatin-M-specific receptor subunit beta (Interleukin-31 receptor subunit beta) (IL-31 receptor subunit beta) (IL-31R subunit beta) (IL-31R-beta) (IL-31RB)	Q99650
SFN	Oligoribonuclease, mitochondrial (EC 3.1.15.-) (RNA exonuclease 2 homolog) (Small fragment nuclease)	Q9Y3B8
NPM1	Nucleophosmin (NPM) (Nucleolar phosphoprotein B23) (Nucleolar protein NO38) (Numatrin)	P06748
NCL	Nucleolin (Protein C23)	P19338
NUCKS1	Nuclear ubiquitous casein and cyclin-dependent kinase substrate 1 (P1)	Q9H1E3
NUP62	Nuclear pore glycoprotein p62 (62 kDa nucleoporin) (Nucleoporin Nup62)	P37198
NRDE2	Nuclear exosome regulator NRDE2 (Protein NRDE2 homolog)	Q9H7Z3
HMGN1	Non-histone chromosomal protein HMG-14 (High mobility group nucleosome-binding domain-containing protein 1)	P05114
HMGN2	Non-histone chromosomal protein HMG-17 (High mobility group nucleosome-binding domain-containing protein 2)	P05204
OLFM1	Noelin (Neuronal olfactomedin-related ER localized protein) (Olfactomedin-1)	Q99784
NCSTN	Nicastrin	Q92542
NEXN	Nexilin (F-actin-binding protein) (Nelin)	Q0ZGT2
LCN2	Neutrophil gelatinase-associated lipocalin (NGAL) (25 kDa alpha-2-microglobulin-related subunit of MMP-9) (Lipocalin-2) (Oncogene 24p3) (Siderocalin) (p25)	P80188
ELANE	Neutrophil elastase (EC 3.4.21.37) (Bone marrow serine protease) (Elastase-2) (Human leukocyte elastase) (HLE) (Medullasin) (PMN elastase)	P08246
BDNF	Neurotrophic factor BDNF precursor form (proBDNF) (Abrineurin) (Brain-derived neurotrophic factor) [Cleaved into: Neurotrophic factor BDNF]	P23560
NTM	Neurotrimin (hNT) (IgLON family member 2)	Q9P121
NRP1	Neuropilin-1 (Vascular endothelial cell growth factor 165 receptor) (CD antigen CD304)	O14786
NEGR1	Neuronal growth regulator 1 (IgLON family member 4)	Q7Z3B1
NRGN	Neurogranin (Ng) (RC3) [Cleaved into: NEUG(55-78)]	Q92686
NBL1	Neuroblastoma suppressor of tumorigenicity 1 (DAN domain family member 1) (Protein N03) (Zinc finger protein DAN)	P41271
AHNAK	Neuroblast differentiation-associated protein AHNAK (Desmoyokin)	Q09666
CHL1	Neural cell adhesion molecule L1-like protein (Close homolog of L1) [Cleaved into: Processed neural cell adhesion molecule L1-like protein]	O00533
NCAM2	Neural cell adhesion molecule 2 (N-CAM-2) (NCAM-2)	O15394
NCAM1	Neural cell adhesion molecule 1 (N-CAM-1) (NCAM-1) (CD antigen CD56)	P13591
L1CAM	Neural cell adhesion molecule L1 (N-CAM-L1) (NCAM-L1) (CD antigen CD171)	P32004
NEO1	Neogenin (Immunoglobulin superfamily DCC subclass member 2)	Q92859
NECTIN1	Nectin-1 (Herpes virus entry mediator C) (Herpesvirus entry mediator C) (HveC) (Herpesvirus Ig-like receptor) (HIgR) (Nectin cell adhesion molecule 1) (Poliovirus receptor-related protein 1) (CD antigen CD111)	Q15223
NACA	Nascent polypeptide-associated complex subunit alpha, muscle-specific form (Alpha-NAC, muscle-specific form) (skNAC)	E9PAV3
NACA	Nascent polypeptide-associated complex subunit alpha (NAC-alpha) (Alpha-NAC) (allergen Hom s 2)	Q13765
NHERF1	Na(+)/H(+) exchange regulatory cofactor NHE-RF1 (NHERF-1) (Ezrin-radixin-moesin-binding phosphoprotein 50) (EBP50) (Regulatory cofactor of Na(+)/H(+) exchanger) (Sodium-hydrogen exchanger regulatory factor 1) (Solute carrier family 9 isoform A3 regulatory factor 1)	O14745
NTRK3	NT-3 growth factor receptor (EC 2.7.10.1) (GP145-TrkC) (Trk-C) (Neurotrophic tyrosine kinase receptor type 3) (TrkC tyrosine kinase)	Q16288
NPC2	NPC intracellular cholesterol transporter 2 (Epididymal secretory protein E1) (Human epididymis-specific protein 1) (He1) (Niemann-Pick disease type C2 protein)	P61916
NAA25	N-alpha-acetyltransferase 25, NatB auxiliary subunit (Mitochondrial distribution and morphology protein 20) (N-terminal acetyltransferase B complex subunit MDM20) (NatB complex subunit MDM20) (N-terminal acetyltransferase B complex subunit NAA25) (p120)	Q14CX7
PGLYRP2	N-acetylmuramoyl-L-alanine amidase (EC 3.5.1.28) (Peptidoglycan recognition protein 2) (Peptidoglycan recognition protein long) (PGRP-L)	Q96PD5
GNS	N-acetylglucosamine-6-sulfatase (EC 3.1.6.14) (Glucosamine-6-sulfatase) (G6S)	P15586
NAGPA	N-acetylglucosamine-1-phosphodiester alpha-N-acetylglucosaminidase (EC 3.1.4.45) (Mannose 6-phosphate-uncovering enzyme) (Phosphodiester alpha-GlcNAcase)	Q9UK23
MYH9	Myosin-9 (Cellular myosin heavy chain, type A) (Myosin heavy chain 9) (Myosin heavy chain, non-muscle IIa) (Non-muscle myosin heavy chain A) (NMMHC-A) (Non-muscle myosin heavy chain IIa) (NMMHC II-a) (NMMHC-IIA)	P35579
MYH7B	Myosin-7B (Antigen MLAA-21) (Myosin cardiac muscle beta chain) (Myosin heavy chain 7B, cardiac muscle beta isoform) (Slow A MYH14)	A7E2Y1
MYH3	Myosin-3 (Muscle embryonic myosin heavy chain) (Myosin heavy chain 3) (Myosin heavy chain, fast skeletal muscle, embryonic) (SMHCE)	P11055
MYH10	Myosin-10 (Cellular myosin heavy chain, type B) (Myosin heavy chain 10) (Myosin heavy chain, non-muscle IIb) (Non-muscle myosin heavy chain B) (NMMHC-B) (Non-muscle myosin heavy chain IIb) (NMMHC II-b) (NMMHC-IIB)	P35580
MYLK	Myosin light chain kinase, smooth muscle (MLCK) (smMLCK) (EC 2.7.11.18) (Kinase-related protein) (KRP) (Telokin) [Cleaved into: Myosin light chain kinase, smooth muscle, deglutamylated form]	Q15746
PRTN3	Myeloblastin (EC 3.4.21.76) (AGP7) (C-ANCA antigen) (Leukocyte proteinase 3) (PR-3) (PR3) (Neutrophil proteinase 4) (NP-4) (P29) (Wegener autoantigen)	P24158
MMRN2	Multimerin-2 (EMILIN-3) (Elastin microfibril interface located protein 3) (Elastin microfibril interfacer 3) (EndoGlyx-1 p125/p140 subunit)	Q9H8L6
MMRN1	Multimerin-1 (EMILIN-4) (Elastin microfibril interface located protein 4) (Elastin microfibril interfacer 4) (Endothelial cell multimerin) [Cleaved into: Platelet glycoprotein Ia*; 155 kDa platelet multimerin (p-155) (p155)]	Q13201
MADCAM1	Mucosal addressin cell adhesion molecule 1 (MAdCAM-1) (hMAdCAM-1)	Q13477
CD14	Monocyte differentiation antigen CD14 (My23 antigen) (Myeloid cell-specific leucine-rich glycoprotein) (CD antigen CD14) [Cleaved into: Monocyte differentiation antigen CD14, urinary form; Monocyte differentiation antigen CD14, membrane-bound form]	P08571
MSN	Moesin (Membrane-organizing extension spike protein)	P26038
MAP3K2	Mitogen-activated protein kinase kinase kinase 2 (EC 2.7.11.25) (MAPK/ERK kinase kinase 2) (MEK kinase 2) (MEKK 2)	Q9Y2U5
MDK	Midkine (MK) (Amphiregulin-associated protein) (ARAP) (Midgestation and kidney protein) (Neurite outgrowth-promoting factor 2) (Neurite outgrowth-promoting protein)	P21741
MAP4	Microtubule-associated protein 4 (MAP-4)	P27816
MAP1A	Microtubule-associated protein 1A (MAP-1A) (Proliferation-related protein p80) [Cleaved into: MAP1A heavy chain; MAP1 light chain LC2]	P78559
MECP2	Methyl-CpG-binding protein 2 (MeCp-2 protein) (MeCp2)	P51608
TIMP1	Metalloproteinase inhibitor 1 (Erythroid-potentiating activity) (EPA) (Fibroblast collagenase inhibitor) (Collagenase inhibitor) (Tissue inhibitor of metalloproteinases 1) (TIMP-1)	P01033
MANF	Mesencephalic astrocyte-derived neurotrophic factor (Arginine-rich protein) (Protein ARMET)	P55145
KIT	Mast/stem cell growth factor receptor Kit (SCFR) (EC 2.7.10.1) (Piebald trait protein) (PBT) (Proto-oncogene c-Kit) (Tyrosine-protein kinase Kit) (p145 c-kit) (v-kit Hardy-Zuckerman 4 feline sarcoma viral oncogene homolog) (CD antigen CD117)	P10721
MAN1A1	Mannosyl-oligosaccharide 1,2-alpha-mannosidase IA (EC 3.2.1.113) (Man(9)-alpha-mannosidase) (Man9-mannosidase) (Mannosidase alpha class 1A member 1) (Processing alpha-1,2-mannosidase IA) (Alpha-1,2-mannosidase IA)	P33908
MBL2	Mannose-binding protein C (MBP-C) (Collectin-1) (MBP1) (Mannan-binding protein) (Mannose-binding lectin)	P11226
MASP1	Mannan-binding lectin serine protease 1 (EC 3.4.21.-) (Complement factor MASP-3) (Complement-activating component of Ra-reactive factor) (Mannose-binding lectin-associated serine protease 1) (MASP-1) (Mannose-binding protein-associated serine protease) (Ra-reactive factor serine protease p100) (RaRF) (Serine protease 5) [Cleaved into: Mannan-binding lectin serine protease 1 heavy chain; Mannan-bi…	P48740
SCGB2A2	Mammaglobin-A (Mammaglobin-1) (Secretoglobin family 2A member 2)	Q13296
CSF1R	Macrophage colony-stimulating factor 1 receptor (CSF-1 receptor) (CSF-1-R) (CSF-1R) (M-CSF-R) (EC 2.7.10.1) (Proto-oncogene c-Fms) (CD antigen CD115)	P07333
CSF1	Macrophage colony-stimulating factor 1 (CSF-1) (M-CSF) (MCSF) (Lanimostim) (Proteoglycan macrophage colony-stimulating factor) (PG-M-CSF) [Cleaved into: Processed macrophage colony-stimulating factor 1; Macrophage colony-stimulating factor 1 43 kDa subunit]	P09603
LOXL3	Lysyl oxidase homolog 3 (EC 1.4.3.-) (EC 1.4.3.13) (Lysyl oxidase-like protein 3)	P58215
LYZ	Lysozyme C (EC 3.2.1.17) (1,4-beta-N-acetylmuramidase C)	P61626
LAMP1	Lysosome-associated membrane glycoprotein 1 (LAMP-1) (Lysosome-associated membrane protein 1) (CD107 antigen-like family member A) (CD antigen CD107a)	P11279
LAMP2	Lysosome-associated membrane glycoprotein 2 (LAMP-2) (Lysosome-associated membrane protein 2) (CD107 antigen-like family member B) (LGP-96) (CD antigen CD107b)	P13473
GC	Lysosomal acid glucosylceramidase (Lysosomal acid GCase) (EC 3.2.1.45) (Acid beta-glucosidase) (Alglucerase) (Beta-glucocerebrosidase) (Beta-GC) (Beta-glucosylceramidase 1) (Cholesterol glucosyltransferase) (SGTase) (EC 2.4.1.-) (Cholesteryl-beta-glucosidase) (EC 3.2.1.-) (D-glucosyl-N-acylsphingosine glucohydrolase) (Glucosylceramidase beta 1) (Imiglucerase) (Lysosomal cholesterol glycosyltransf…	P04062
CD58	Lymphocyte function-associated antigen 3 (Ag3) (Surface glycoprotein LFA-3) (CD antigen CD58)	P19256
LCP2	Lymphocyte cytosolic protein 2 (SH2 domain-containing leukocyte protein of 76 kDa) (SLP-76 tyrosine phosphoprotein) (SLP76)	Q13094
LY6D	Lymphocyte antigen 6D (Ly-6D) (E48 antigen)	Q14210
LYVE1	Lymphatic vessel endothelial hyaluronic acid receptor 1 (LYVE-1) (Cell surface retention sequence-binding protein 1) (CRSBP-1) (Extracellular link domain-containing protein 1) (Hyaluronic acid receptor)	Q9Y5Y7
LUM	Lumican (Keratan sulfate proteoglycan lumican) (KSPG lumican)	P51884
FCGR3A	Low affinity immunoglobulin gamma Fc region receptor III-A (IgG Fc receptor III-A) (CD16-II) (CD16a antigen) (Fc-gamma RIII-alpha) (Fc-gamma RIII) (Fc-gamma RIIIa) (FcRIII) (FcRIIIa) (FcgammaRIIIA) (FcR-10) (IgG Fc receptor III-2) (CD antigen CD16a)	P08637
FCGR2A	Low affinity immunoglobulin gamma Fc region receptor II-a (IgG Fc receptor II-a) (CDw32) (Fc-gamma RII-a) (Fc-gamma-RIIa) (FcRII-a) (CD antigen CD32)	P12318
LORICRIN	Loricrin	P23490
REG1A	Lithostathine-1-alpha (Islet cells regeneration factor) (ICRF) (Islet of Langerhans regenerating protein) (REG) (Pancreatic stone protein) (PSP) (Pancreatic thread protein) (PTP) (Regenerating islet-derived protein 1-alpha) (REG-1-alpha) (Regenerating protein I alpha)	P05451
LPL	Lipoprotein lipase (LPL) (EC 3.1.1.34) (Phospholipase A1) (EC 3.1.1.32)	P06858
LBP	Lipopolysaccharide-binding protein (LBP)	P18428
LSAMP	Limbic system-associated membrane protein (LSAMP) (IgLON family member 3)	Q13449
LILRA1	Leukocyte immunoglobulin-like receptor subfamily A member 1 (CD85 antigen-like family member I) (Leukocyte immunoglobulin-like receptor 6) (LIR-6) (CD antigen CD85i)	O75019
LILRB5	Leukocyte immunoglobulin-like receptor subfamily B member 5 (CD85 antigen-like family member C) (Leukocyte immunoglobulin-like receptor 8) (LIR-8) (CD antigen CD85c)	O75023
LILRA2	Leukocyte immunoglobulin-like receptor subfamily A member 2 (CD85 antigen-like family member H) (Immunoglobulin-like transcript 1) (ILT-1) (Leukocyte immunoglobulin-like receptor 7) (LIR-7) (CD antigen CD85h)	Q8N149
LILRA3	Leukocyte immunoglobulin-like receptor subfamily A member 3 (CD85 antigen-like family member E) (Immunoglobulin-like transcript 6) (ILT-6) (Leukocyte immunoglobulin-like receptor 4) (LIR-4) (Monocyte inhibitory receptor HM43/HM31) (CD antigen CD85e)	Q8N6C8
LILRB1	Leukocyte immunoglobulin-like receptor subfamily B member 1 (LIR-1) (Leukocyte immunoglobulin-like receptor 1) (CD85 antigen-like family member J) (Immunoglobulin-like transcript 2) (ILT-2) (Monocyte/macrophage immunoglobulin-like receptor 7) (MIR-7) (CD antigen CD85j)	Q8NHL6
SERPINB1	Leukocyte elastase inhibitor (LEI) (Monocyte/neutrophil elastase inhibitor) (EI) (M/NEI) (Peptidase inhibitor 2) (PI-2) (Serpin B1)	P30740
LRRC59	Leucine-rich repeat-containing protein 59 (Ribosome-binding protein p34) (p34) [Cleaved into: Leucine-rich repeat-containing protein 59, N-terminally processed]	Q96AG4
LRRC4B	Leucine-rich repeat-containing protein 4B (Netrin-G3 ligand) (NGL-3)	Q9NT99
LRG1	Leucine-rich alpha-2-glycoprotein (LRG)	P02750
LUZP2	Leucine zipper protein 2	Q86TE4
LEPR	Leptin receptor gene-related protein (Endospanin-1) (Leptin receptor overlapping transcript protein) (OB-R gene-related protein) (OB-RGRP)	O15243
LEPR	Leptin receptor (LEP-R) (HuB219) (OB receptor) (OB-R) (CD antigen CD295)	P48357
LTBP1	Latent-transforming growth factor beta-binding protein 1 (LTBP-1) (Transforming growth factor beta-1-binding protein 1) (TGF-beta1-BP-1)	Q14766
RPL4	Large ribosomal subunit protein uL4 (60S ribosomal protein L1) (60S ribosomal protein L4)	P36578
RPL27A	Large ribosomal subunit protein uL15 (60S ribosomal protein L27a)	P46776
RPL23A	Large ribosomal subunit protein uL23 (60S ribosomal protein L23a)	P62750
RPL30	Large ribosomal subunit protein eL30 (60S ribosomal protein L30)	P62888
RPL8	Large ribosomal subunit protein uL2 (60S ribosomal protein L8)	P62917
LAMA2	Laminin subunit alpha-2 (Laminin M chain) (Laminin-12 subunit alpha) (Laminin-2 subunit alpha) (Laminin-4 subunit alpha) (Merosin heavy chain)	P24043
TMPO	Lamina-associated polypeptide 2, isoform alpha (Thymopoietin isoform alpha) (TP alpha) (Thymopoietin-related peptide isoform alpha) (TPRP isoform alpha) [Cleaved into: Thymopoietin (TP) (Splenin); Thymopentin (TP5)]	P42166
TMPO	Lamina-associated polypeptide 2, isoforms beta/gamma (Thymopoietin, isoforms beta/gamma) (TP beta/gamma) (Thymopoietin-related peptide isoforms beta/gamma) (TPRP isoforms beta/gamma) [Cleaved into: Thymopoietin (TP) (Splenin); Thymopentin (TP5)]	P42167
LMNB1	Lamin-B1	P20700
LTF	Lactotransferrin (Lactoferrin) (EC 3.4.21.-) (Growth-inhibiting protein 12) (Talalactoferrin) [Cleaved into: Lactoferricin-H (Lfcin-H); Kaliocin-1; Lactoferroxin-A; Lactoferroxin-B; Lactoferroxin-C]	P02788
MESD	LRP chaperone MESD (LDLR chaperone MESD) (Mesoderm development LRP chaperone MESD) (Mesoderm development candidate 2) (Mesoderm development protein) (Renal carcinoma antigen NY-REN-61)	Q14696
LASP1	LIM and SH3 domain protein 1 (LASP-1) (Metastatic lymph node gene 50 protein) (MLN 50)	Q14847
SELL	L-selectin (CD62 antigen-like family member L) (Leukocyte adhesion molecule 1) (LAM-1) (Leukocyte surface antigen Leu-8) (Leukocyte-endothelial cell adhesion molecule 1) (LECAM1) (Lymph node homing receptor) (TQ1) (gp90-MEL) (CD antigen CD62L)	P14151
LDHA	L-lactate dehydrogenase A chain (LDH-A) (EC 1.1.1.27) (Cell proliferation-inducing gene 19 protein) (LDH muscle subunit) (LDH-M) (Renal carcinoma antigen NY-REN-59)	P00338
KNG1	Kininogen-1 (Alpha-2-thiol proteinase inhibitor) (Fitzgerald factor) (High molecular weight kininogen) (HMWK) (Williams-Fitzgerald-Flaujeac factor) [Cleaved into: Kininogen-1 heavy chain; T-kinin (Ile-Ser-Bradykinin); Bradykinin (Kallidin I); Lysyl-bradykinin (Kallidin II); Kininogen-1 light chain; Low molecular weight growth-promoting factor]	P01042
KIF26A	Kinesin-like protein KIF26A	Q9ULI4
KPRP	Keratinocyte proline-rich protein (hKPRP)	Q5T749
KRT6A	Keratin, type II cytoskeletal 6A (Cytokeratin-6A) (CK-6A) (Cytokeratin-6D) (CK-6D) (Keratin-6A) (K6A) (Type-II keratin Kb6) (allergen Hom s 5)	P02538
KRT6B	Keratin, type II cytoskeletal 6B (Cytokeratin-6B) (CK-6B) (Keratin-6B) (K6B) (Type-II keratin Kb10)	P04259
KRT1	Keratin, type II cytoskeletal 1 (67 kDa cytokeratin) (Cytokeratin-1) (CK-1) (Hair alpha protein) (Keratin-1) (K1) (Type-II keratin Kb1)	P04264
KRT3	Keratin, type II cytoskeletal 3 (65 kDa cytokeratin) (Cytokeratin-3) (CK-3) (Keratin-3) (K3) (Type-II keratin Kb3)	P12035
KRT5	Keratin, type II cytoskeletal 5 (58 kDa cytokeratin) (Cytokeratin-5) (CK-5) (Keratin-5) (K5) (Type-II keratin Kb5)	P13647
KRT4	Keratin, type II cytoskeletal 4 (Cytokeratin-4) (CK-4) (Keratin-4) (K4) (Type-II keratin Kb4)	P19013
KRT2	Keratin, type II cytoskeletal 2 epidermal (Cytokeratin-2e) (CK-2e) (Epithelial keratin-2e) (Keratin-2 epidermis) (Keratin-2e) (K2e) (Type-II keratin Kb2)	P35908
KRT76	Keratin, type II cytoskeletal 2 oral (Cytokeratin-2P) (CK-2P) (K2P) (Keratin-76) (K76) (Type-II keratin Kb9)	Q01546
KRT79	Keratin, type II cytoskeletal 79 (Cytokeratin-79) (CK-79) (Keratin-6-like) (Keratin-6L) (Keratin-79) (K79) (Type-II keratin Kb38)	Q5XKE5
KRT80	Keratin, type II cytoskeletal 80 (Cytokeratin-80) (CK-80) (Keratin-80) (K80) (Type-II keratin Kb20)	Q6KB66
KRT77	Keratin, type II cytoskeletal 1b (Cytokeratin-1B) (CK-1B) (Keratin-77) (K77) (Type-II keratin Kb39)	Q7Z794
KRT73	Keratin, type II cytoskeletal 73 (Cytokeratin-73) (CK-73) (Keratin-73) (K73) (Type II inner root sheath-specific keratin-K6irs3) (Type-II keratin Kb36)	Q86Y46
KRT78	Keratin, type II cytoskeletal 78 (Cytokeratin-78) (CK-78) (Keratin-5b) (Keratin-78) (K78) (Type-II keratin Kb40)	Q8N1N4
KRT86	Keratin, type II cuticular Hb6 (Hair keratin K2.11) (Keratin-86) (K86) (Type II hair keratin Hb6) (Type-II keratin Kb26)	O43790
KRT85	Keratin, type II cuticular Hb5 (Hair keratin K2.12) (Keratin-85) (K85) (Type II hair keratin Hb5) (Type-II keratin Kb25)	P78386
KRT9	Keratin, type I cytoskeletal 9 (Cytokeratin-9) (CK-9) (Keratin-9) (K9)	P35527
KRT27	Keratin, type I cytoskeletal 27 (Cytokeratin-27) (CK-27) (Keratin-25C) (K25C) (Keratin-27) (K27) (Type I inner root sheath-specific keratin-K25irs3)	Q7Z3Y8
KRT23	Keratin, type I cytoskeletal 23 (Cytokeratin-23) (CK-23) (Keratin-23) (K23)	Q9C075
KRT14	Keratin, type I cytoskeletal 14 (Cytokeratin-14) (CK-14) (Keratin-14) (K14)	P02533
KRT19	Keratin, type I cytoskeletal 19 (Cytokeratin-19) (CK-19) (Keratin-19) (K19)	P08727
KRT16	Keratin, type I cytoskeletal 16 (Cytokeratin-16) (CK-16) (Keratin-16) (K16)	P08779
KRT10	Keratin, type I cytoskeletal 10 (Cytokeratin-10) (CK-10) (Keratin-10) (K10)	P13645
KRT13	Keratin, type I cytoskeletal 13 (Cytokeratin-13) (CK-13) (Keratin-13) (K13)	P13646
KRT15	Keratin, type I cytoskeletal 15 (Cytokeratin-15) (CK-15) (Keratin-15) (K15)	P19012
KRT17	Keratin, type I cytoskeletal 17 (39.1) (Cytokeratin-17) (CK-17) (Keratin-17) (K17)	Q04695
KRT34	Keratin, type I cuticular Ha4 (Hair keratin, type I Ha4) (Keratin-34) (K34)	O76011
KRT32	Keratin, type I cuticular Ha2 (Hair keratin, type I Ha2) (Keratin-32) (K32)	Q14532
KRT31	Keratin, type I cuticular Ha1 (Hair keratin, type I Ha1) (Keratin-31) (K31)	Q15323
SERPINA4	Kallistatin (Kallikrein inhibitor) (Peptidase inhibitor 4) (PI-4) (Serpin A4)	P29622
KLK7	Kallikrein-7 (hK7) (EC 3.4.21.117) (Serine protease 6) (Stratum corneum chymotryptic enzyme) (hSCCE)	P49862
JUP	Junction plakoglobin (Catenin gamma) (Desmoplakin III) (Desmoplakin-3)	P14923
IDH1	Isocitrate dehydrogenase [NADP] cytoplasmic (IDH) (IDH1) (EC 1.1.1.42) (Cytosolic NADP-isocitrate dehydrogenase) (IDPc) (NADP(+)-specific ICDH) (Oxalosuccinate decarboxylase)	O75874
IVL	Involucrin	P07476
IL7R	Interleukin-7 receptor subunit alpha (IL-7 receptor subunit alpha) (IL-7R subunit alpha) (IL-7R-alpha) (IL-7RA) (CDw127) (CD antigen CD127)	P16871
IL6R	Interleukin-6 receptor subunit alpha (IL-6 receptor subunit alpha) (IL-6R subunit alpha) (IL-6R-alpha) (IL-6RA) (IL-6R 1) (Membrane glycoprotein 80) (gp80) (CD antigen CD126) [Cleaved into: Soluble interleukin-6 receptor subunit alpha (sIL6R)]	P08887
IL6ST	Interleukin-6 receptor subunit beta (IL-6 receptor subunit beta) (IL-6R subunit beta) (IL-6R-beta) (IL-6RB) (CDw130) (Interleukin-6 signal transducer) (Membrane glycoprotein 130) (gp130) (Oncostatin-M receptor subunit alpha) (CD antigen CD130)	P40189
IL36G	Interleukin-36 gamma (IL-1-related protein 2) (IL-1RP2) (Interleukin-1 epsilon) (IL-1 epsilon) (Interleukin-1 family member 9) (IL-1F9) (Interleukin-1 homolog 1) (IL-1H1)	Q9NZH8
IL18BP	Interleukin-18-binding protein (IL-18BP) (Tadekinig-alfa)	O95998
IL13RA1	Interleukin-13 receptor subunit alpha-1 (IL-13 receptor subunit alpha-1) (IL-13R subunit alpha-1) (IL-13R-alpha-1) (IL-13RA1) (Cancer/testis antigen 19) (CT19) (CD antigen CD213a1)	P78552
IL1RL1	Interleukin-1 receptor-like 1 (EC 3.2.2.6) (Protein ST2)	Q01638
IL1R2	Interleukin-1 receptor type 2 (IL-1R-2) (IL-1RT-2) (IL-1RT2) (CD121 antigen-like family member B) (CDw121b) (IL-1 type II receptor) (Interleukin-1 receptor beta) (IL-1R-beta) (Interleukin-1 receptor type II) (CD antigen CD121b) [Cleaved into: Interleukin-1 receptor type 2, membrane form (mIL-1R2) (mIL-1RII); Interleukin-1 receptor type 2, soluble form (sIL-1R2) (sIL-1RII)]	P27930
IL1R1	Interleukin-1 receptor type 1 (IL-1R-1) (IL-1RT-1) (IL-1RT1) (EC 3.2.2.6) (CD121 antigen-like family member A) (Interleukin-1 receptor alpha) (IL-1R-alpha) (Interleukin-1 receptor type I) (p80) (CD antigen CD121a) [Cleaved into: Interleukin-1 receptor type 1, membrane form (mIL-1R1) (mIL-1RI); Interleukin-1 receptor type 1, soluble form (sIL-1R1) (sIL-1RI)]	P14778
IL1RAP	Interleukin-1 receptor accessory protein (IL-1 receptor accessory protein) (IL-1RAcP) (EC 3.2.2.6) (Interleukin-1 receptor 3) (IL-1R-3) (IL-1R3)	Q9NPH3
ICAM1	Intercellular adhesion molecule 1 (ICAM-1) (Major group rhinovirus receptor) (CD antigen CD54)	P05362
ICAM2	Intercellular adhesion molecule 2 (ICAM-2) (CD antigen CD102)	P13598
ICAM3	Intercellular adhesion molecule 3 (ICAM-3) (CDw50) (ICAM-R) (CD antigen CD50)	P32942
ITIH2	Inter-alpha-trypsin inhibitor heavy chain H2 (ITI heavy chain H2) (ITI-HC2) (Inter-alpha-inhibitor heavy chain 2) (Inter-alpha-trypsin inhibitor complex component II) (Serum-derived hyaluronan-associated protein) (SHAP)	P19823
ITIH1	Inter-alpha-trypsin inhibitor heavy chain H1 (ITI heavy chain H1) (ITI-HC1) (Inter-alpha-inhibitor heavy chain 1) (Inter-alpha-trypsin inhibitor complex component III) (Serum-derived hyaluronan-associated protein) (SHAP)	P19827
ITIH3	Inter-alpha-trypsin inhibitor heavy chain H3 (ITI heavy chain H3) (ITI-HC3) (Inter-alpha-inhibitor heavy chain 3) (Serum-derived hyaluronan-associated protein) (SHAP)	Q06033
ITIH4	Inter-alpha-trypsin inhibitor heavy chain H4 (ITI heavy chain H4) (ITI-HC4) (Inter-alpha-inhibitor heavy chain 4) (Inter-alpha-trypsin inhibitor family heavy chain-related protein) (IHRP) (Plasma kallikrein sensitive glycoprotein 120) (Gp120) (PK-120) [Cleaved into: 70 kDa inter-alpha-trypsin inhibitor heavy chain H4; 35 kDa inter-alpha-trypsin inhibitor heavy chain H4]	Q14624
ITGB6	Integrin beta-6	P18564
ITGB3	Integrin beta-3 (Platelet membrane glycoprotein IIIa) (GPIIIa) (CD antigen CD61)	P05106
ITGB1	Integrin beta-1 (Fibronectin receptor subunit beta) (Glycoprotein IIa) (GPIIA) (VLA-4 subunit beta) (CD antigen CD29)	P05556
ITGA1	Integrin alpha-1 (CD49 antigen-like family member A) (Laminin and collagen receptor) (VLA-1) (CD antigen CD49a)	P56199
IGFBP3	Insulin-like growth factor-binding protein 3 (IBP-3) (IGF-binding protein 3) (IGFBP-3)	P17936
IGFBP4	Insulin-like growth factor-binding protein 4 (IBP-4) (IGF-binding protein 4) (IGFBP-4)	P22692
IGFBP5	Insulin-like growth factor-binding protein 5 (IBP-5) (IGF-binding protein 5) (IGFBP-5)	P24593
IGFALS	Insulin-like growth factor-binding protein complex acid labile subunit (ALS)	P35858
IGFBP7	Insulin-like growth factor-binding protein 7 (IBP-7) (IGF-binding protein 7) (IGFBP-7) (IGFBP-rP1) (MAC25 protein) (PGI2-stimulating factor) (Prostacyclin-stimulating factor) (Tumor-derived adhesion factor) (TAF)	Q16270
INHBC	Inhibin beta C chain (Activin beta-C chain)	P55103
IGLL5	Immunoglobulin lambda-like polypeptide 5 (G lambda-1) (Germline immunoglobulin lambda 1)	B9A064
IGLV4-69	Immunoglobulin lambda variable 4-69	A0A075B6H9
IGLV8-61	Immunoglobulin lambda variable 8-61	A0A075B6I0
IGLV4-60	Immunoglobulin lambda variable 4-60	A0A075B6I1
IGLV10-54	Immunoglobulin lambda variable 10-54	A0A075B6I4
IGLV5-37	Immunoglobulin lambda variable 5-37	A0A075B6J1
IGLV2-18	Immunoglobulin lambda variable 2-18	A0A075B6J9
IGLV3-16	Immunoglobulin lambda variable 3-16	A0A075B6K0
IGLV3-10	Immunoglobulin lambda variable 3-10	A0A075B6K4
IGLV3-9	Immunoglobulin lambda variable 3-9	A0A075B6K5
IGLV5-45	Immunoglobulin lambda variable 5-45	A0A087WSX0
IGLV9-49	Immunoglobulin lambda variable 9-49	A0A0B4J1Y8
IGLV5-39	Immunoglobulin lambda variable 5-39	A0A0G2JS06
IGLV1-47	Immunoglobulin lambda variable 1-47 (Ig lambda chain V-I region HA) (Ig lambda chain V-I region WAH)	P01700
IGLV1-51	Immunoglobulin lambda variable 1-51 (Ig lambda chain V-I region BL2) (Ig lambda chain V-I region EPS) (Ig lambda chain V-I region NEW) (Ig lambda chain V-I region NIG-64)	P01701
IGLV1-40	Immunoglobulin lambda variable 1-40 (Ig lambda chain V-I region NEWM)	P01703
IGLV2-23	Immunoglobulin lambda variable 2-23 (Ig lambda chain V-II region NEI)	P01705
IGLV2-11	Immunoglobulin lambda variable 2-11 (Ig gamma lambda chain V-II region DOT) (Ig lambda chain V-II region BOH) (Ig lambda chain V-II region BUR) (Ig lambda chain V-II region NIG-58) (Ig lambda chain V-II region TRO) (Ig lambda chain V-II region WIN)	P01706
IGLV2-8	Immunoglobulin lambda variable 2-8 (Ig lambda chain V-II region BO) (Ig lambda chain V-II region MGC)	P01709
IGLV3-19	Immunoglobulin lambda variable 3-19 (Ig lambda chain V-III region SH)	P01714
IGLV3-27	Immunoglobulin lambda variable 3-27 (Ig lambda chain V-IV region Kern)	P01718
IGLV6-57	Immunoglobulin lambda variable 6-57 (Ig lambda chain V-VI region AR) (Ig lambda chain V-VI region EB4) (Ig lambda chain V-VI region NIG-48) (Ig lambda chain V-VI region SUT) (Ig lambda chain V-VI region WLT)	P01721
IGLV7-43	Immunoglobulin lambda variable 7-43 (Ig lambda chain V region 4A)	P04211
IGLV3-21	Immunoglobulin lambda variable 3-21 (Ig lambda chain V-III region LOI) (Ig lambda chain V-V region DEL) (Ig lambda chain V-VII region MOT)	P80748
IGLC7	Immunoglobulin lambda constant 7 (Ig lambda-7 chain C region)	A0M8Q6
IGLC3	Immunoglobulin lambda constant 3 (Ig lambda chain C region DOT) (Ig lambda chain C region NEWM) (Ig lambda-3 chain C regions)	P0DOY3
IGKV2D-29	Immunoglobulin kappa variable 2D-29	A0A075B6S2
IGKV1-27	Immunoglobulin kappa variable 1-27	A0A075B6S5
IGKV3D-15	Immunoglobulin kappa variable 3D-15	A0A087WSY6
IGKV6-21	Immunoglobulin kappa variable 6-21	A0A0C4DH24
IGKV3D-20	Immunoglobulin kappa variable 3D-20	A0A0C4DH25
IGKV2-24	Immunoglobulin kappa variable 2-24	A0A0C4DH68
IGKV1-12	Immunoglobulin kappa variable 1-12	A0A0C4DH73
IGKV1-33	Immunoglobulin kappa variable 1-33 (Ig kappa chain V-I region AU) (Ig kappa chain V-I region Ka)	P01594
IGKV1-17	Immunoglobulin kappa variable 1-17 (Ig kappa chain V-I region Gal) (Ig kappa chain V-I region WEA)	P01599
IGKV1-5	Immunoglobulin kappa variable 1-5 (Ig kappa chain V-I region CAR) (Ig kappa chain V-I region EU) (Ig kappa chain V-I region HK102) (Ig kappa chain V-I region Kue)	P01602
IGKV3-20	Immunoglobulin kappa variable 3-20 (Ig kappa chain V-III region B6) (Ig kappa chain V-III region GOL) (Ig kappa chain V-III region HAH) (Ig kappa chain V-III region HIC) (Ig kappa chain V-III region IARC/BL41) (Ig kappa chain V-III region NG9) (Ig kappa chain V-III region SIE) (Ig kappa chain V-III region Ti) (Ig kappa chain V-III region WOL)	P01619
IGKV1-16	Immunoglobulin kappa variable 1-16 (Ig kappa chain V-I region BAN)	P04430
IGKV3-11	Immunoglobulin kappa variable 3-11 (Ig kappa chain V-III region VG)	P04433
IGKV4-1	Immunoglobulin kappa variable 4-1 (Ig kappa chain V-IV region B17) (Ig kappa chain V-IV region JI) (Ig kappa chain V-IV region Len) (Ig kappa chain V-IV region STH)	P06312
IGKV1-13	Immunoglobulin kappa variable 1-13	P0DP09
IGKC	Immunoglobulin kappa constant (Ig kappa chain C region) (Ig kappa chain C region AG) (Ig kappa chain C region CUM) (Ig kappa chain C region EU) (Ig kappa chain C region OU) (Ig kappa chain C region ROY) (Ig kappa chain C region TI)	P01834
IGHV3-64	Immunoglobulin heavy variable 3-64	A0A075B6Q5
IGHV4-4	Immunoglobulin heavy variable 4-4	A0A075B6R2
IGHV3-49	Immunoglobulin heavy variable 3-49	A0A0A0MS15
IGHV6-1	Immunoglobulin heavy variable 6-1	A0A0B4J1U7
IGHV3-15	Immunoglobulin heavy variable 3-15	A0A0B4J1V0
IGHV3-74	Immunoglobulin heavy variable 3-74	A0A0B4J1X5
IGHV3-72	Immunoglobulin heavy variable 3-72	A0A0B4J1Y9
IGHV1-18	Immunoglobulin heavy variable 1-18	A0A0C4DH31
IGHV3-20	Immunoglobulin heavy variable 3-20	A0A0C4DH32
IGHV4-28	Immunoglobulin heavy variable 4-28	A0A0C4DH34
IGHV5-51	Immunoglobulin heavy variable 5-51	A0A0C4DH38
IGHV2-70D	Immunoglobulin heavy variable 2-70D	A0A0C4DH43
IGHV5-10-1	Immunoglobulin heavy variable 5-10-1	A0A0J9YXX1
IGHV1-69	Immunoglobulin heavy variable 1-69 (Ig heavy chain V-I region EU) (Ig heavy chain V-I region SIE) (Ig heavy chain V-I region WOL)	P01742
IGHV3-48	Immunoglobulin heavy variable 3-48 (Ig heavy chain V-III region WEA)	P01763
IGHV3-23	Immunoglobulin heavy variable 3-23 (Ig heavy chain V-III region LAY) (Ig heavy chain V-III region POM) (Ig heavy chain V-III region TEI) (Ig heavy chain V-III region TIL) (Ig heavy chain V-III region TUR) (Ig heavy chain V-III region VH26) (Ig heavy chain V-III region WAS) (Ig heavy chain V-III region ZAP)	P01764
IGHV3-13	Immunoglobulin heavy variable 3-13 (Ig heavy chain V-III region BRO)	P01766
IGHV3-30	Immunoglobulin heavy variable 3-30 (Ig heavy chain V-III region BUR) (Ig heavy chain V-III region CAM) (Ig heavy chain V-III region GA) (Ig heavy chain V-III region NIE)	P01768
IGHV3-7	Immunoglobulin heavy variable 3-7 (Ig heavy chain V-III region GAL) (Ig heavy chain V-III region GAR) (Ig heavy chain V-III region JON)	P01780
IGHV2-5	Immunoglobulin heavy variable 2-5 (Ig heavy chain V-II region HE) (Ig heavy chain V-II region MCE)	P01817
IGHV1-8	Immunoglobulin heavy variable 1-8	P0DP01
IGHV3-43D	Immunoglobulin heavy variable 3-43D	P0DP04
IGHV4-38-2	Immunoglobulin heavy variable 4-38-2	P0DP08
IGHV1-2	Immunoglobulin heavy variable 1-2 (Ig heavy chain V-I region ND) (Ig heavy chain V-I region V35)	P23083
IGHE	Immunoglobulin heavy constant epsilon (Ig epsilon chain C region) (Ig epsilon chain C region ND)	P01854
IGHG1	Immunoglobulin heavy constant gamma 1 (Ig gamma-1 chain C region) (Ig gamma-1 chain C region EU) (Ig gamma-1 chain C region KOL) (Ig gamma-1 chain C region NIE)	P01857
IGHG2	Immunoglobulin heavy constant gamma 2 (Ig gamma-2 chain C region) (Ig gamma-2 chain C region DOT) (Ig gamma-2 chain C region TIL) (Ig gamma-2 chain C region ZIE)	P01859
IGHG3	Immunoglobulin heavy constant gamma 3 (HDC) (Heavy chain disease protein) (Ig gamma-3 chain C region)	P01860
IGHG4	Immunoglobulin heavy constant gamma 4 (Ig gamma-4 chain C region)	P01861
IGHM	Immunoglobulin heavy constant mu (Ig mu chain C region) (Ig mu chain C region BOT) (Ig mu chain C region GAL) (Ig mu chain C region OU)	P01871
IGHA1	Immunoglobulin heavy constant alpha 1 (Ig alpha-1 chain C region) (Ig alpha-1 chain C region BUR) (Ig alpha-1 chain C region TRO)	P01876
IGHA2	Immunoglobulin heavy constant alpha 2 (Ig alpha-2 chain C region) (Ig alpha-2 chain C region BUT) (Ig alpha-2 chain C region LAN)	P01877
IGHD	Immunoglobulin heavy constant delta (Ig delta chain C region) (Ig delta chain C region NIG-65) (Ig delta chain C region WAH)	P01880
JCHAIN	Immunoglobulin J chain (Joining chain of multimeric IgA and IgM)	P01591
IMUP	Immortalization up-regulated protein (Hepatocyte growth factor activator inhibitor type 2-related small protein) (H2RSP) (HAI-2-related small protein)	Q9GZP8
FCGBP	IgGFc-binding protein (Fcgamma-binding protein antigen) (FcgammaBP)	Q9Y6R7
ICOSLG	ICOS ligand (B7 homolog 2) (B7-H2) (B7-like protein Gl50) (B7-related protein 1) (B7RP-1) (CD antigen CD275)	O75144
HIF3A	Hypoxia-inducible factor 3-alpha (HIF-3-alpha) (HIF3-alpha) (Basic-helix-loop-helix-PAS protein MOP7) (Class E basic helix-loop-helix protein 17) (bHLHe17) (HIF3-alpha-1) (Inhibitory PAS domain protein) (IPAS) (Member of PAS protein 7) (PAS domain-containing protein 7)	Q9Y2N7
HABP2	Hyaluronan-binding protein 2 (EC 3.4.21.-) (Factor VII-activating protease) (Factor seven-activating protease) (FSAP) (Hepatocyte growth factor activator-like protein) (Plasma hyaluronan-binding protein) [Cleaved into: Hyaluronan-binding protein 2 50 kDa heavy chain; Hyaluronan-binding protein 2 50 kDa heavy chain alternate form; Hyaluronan-binding protein 2 27 kDa light chain; Hyaluronan-binding…	Q14520
HRNR	Hornerin	Q86YZ3
H4C1	Histone H4	P62805
H3-3A	Histone H3.3	P84243
H2BC12	Histone H2B type 1-K (H2B K) (HIRA-interacting protein 1)	O60814
H2AC11	Histone H2A type 1 (H2A.1) (Histone H2A/ptl)	P0C0S8
H1-5	Histone H1.5 (Histone H1a) (Histone H1b) (Histone H1s-3)	P16401
H1-4	Histone H1.4 (Histone H1b) (Histone H1s-4)	P10412
H1-3	Histone H1.3 (Histone H1c) (Histone H1s-2)	P16402
H1-2	Histone H1.2 (Histone H1c) (Histone H1d) (Histone H1s-1)	P16403
H1-10	Histone H1.10 (Histone H1x)	Q92522
H1-0	Histone H1.0 (Histone H1') (Histone H1(0)) [Cleaved into: Histone H1.0, N-terminally processed]	P07305
HRG	Histidine-rich glycoprotein (Histidine-proline-rich glycoprotein) (HPRG)	P04196
HAL	Histidine ammonia-lyase (Histidase) (EC 4.3.1.3)	P42357
HMGA1	High mobility group protein HMG-I/HMG-Y (HMG-I(Y)) (High mobility group AT-hook protein 1) (High mobility group protein A1) (High mobility group protein R)	P17096
HMGB3	High mobility group protein B3 (High mobility group protein 2a) (HMG-2a) (High mobility group protein 4) (HMG-4)	O15347
HMGB2	High mobility group protein B2 (High mobility group protein 2) (HMG-2)	P26583
HMGB1	High mobility group protein B1 (High mobility group protein 1) (HMG-1)	P09429
HNRNPC	Heterogeneous nuclear ribonucleoproteins C1/C2 (hnRNP C1/C2)	P07910
HP1BP3	Heterochromatin protein 1-binding protein 3 (Protein HP1-BP74)	Q5SSJ5
HDGF	Hepatoma-derived growth factor (HDGF) (High mobility group protein 1-like 2) (HMG-1L2)	P51858
MST1	Hepatocyte growth factor-like protein (Macrophage stimulatory protein) (Macrophage-stimulating protein) (MSP) [Cleaved into: Hepatocyte growth factor-like protein alpha chain; Hepatocyte growth factor-like protein beta chain]	P26927
MET	Hepatocyte growth factor receptor (HGF receptor) (EC 2.7.10.1) (HGF/SF receptor) (Proto-oncogene c-Met) (Scatter factor receptor) (SF receptor) (Tyrosine-protein kinase Met)	P08581
HGFAC	Hepatocyte growth factor activator (HGF activator) (HGFA) (EC 3.4.21.-) [Cleaved into: Hepatocyte growth factor activator short chain; Hepatocyte growth factor activator long chain]	Q04756
SERPIND1	Heparin cofactor 2 (Heparin cofactor II) (HC-II) (Protease inhibitor leuserpin-2) (HLS2) (Serpin D1)	P05546
HPSE	Heparanase (EC 3.2.1.166) (Endo-glucoronidase) (Heparanase-1) (Hpa1) [Cleaved into: Heparanase 8 kDa subunit; Heparanase 50 kDa subunit]	Q9Y251
HPX	Hemopexin (Beta-1B-glycoprotein)	P02790
HBD	Hemoglobin subunit delta (Delta-globin) (Hemoglobin delta chain)	P02042
HBB	Hemoglobin subunit beta (Beta-globin) (Hemoglobin beta chain) [Cleaved into: LVV-hemorphin-7; Spinorphin]	P68871
HBA1	Hemoglobin subunit alpha (Alpha-globin) (Hemoglobin alpha chain) [Cleaved into: Hemopressin]	P69905
HMCN2	Hemicentin-2	Q8NDA2
CD34	Hematopoietic progenitor cell antigen CD34 (CD antigen CD34)	P28906
HCLS1	Hematopoietic lineage cell-specific protein (Hematopoietic cell-specific LYN substrate 1) (LckBP1) (p75)	P14317
HSPB1	Heat shock protein beta-1 (HspB1) (28 kDa heat shock protein) (Estrogen-regulated 24 kDa protein) (Heat shock 27 kDa protein) (HSP 27) (Heat shock protein family B member 1) (Stress-responsive protein 27) (SRP27)	P04792
HSP90AA1	Heat shock protein HSP 90-alpha (EC 3.6.4.10) (Heat shock 86 kDa) (HSP 86) (HSP86) (Heat shock protein family C member 1) (Lipopolysaccharide-associated protein 2) (LAP-2) (LPS-associated protein 2) (Renal carcinoma antigen NY-REN-38)	P07900
HSPA8	Heat shock cognate 71 kDa protein (EC 3.6.4.10) (Heat shock 70 kDa protein 8) (Heat shock protein family A member 8) (Lipopolysaccharide-associated protein 1) (LAP-1) (LPS-associated protein 1)	P11142
HSPA6	Heat shock 70 kDa protein 6 (Heat shock 70 kDa protein B') (Heat shock protein family A member 6)	P17066
HSPA1A	Heat shock 70 kDa protein 1A (Heat shock 70 kDa protein 1) (HSP70-1) (HSP70.1) (Heat shock protein family A member 1A)	P0DMV8
HPR	Haptoglobin-related protein	P00739
HP	Haptoglobin (Zonulin) [Cleaved into: Haptoglobin alpha chain; Haptoglobin beta chain]	P00738
GNB1	Guanine nucleotide-binding protein G(I)/G(S)/G(T) subunit beta-1 (Transducin beta chain 1)	P62873
GHR	Growth hormone receptor (GH receptor) (Somatotropin receptor) [Cleaved into: Growth hormone-binding protein (GH-binding protein) (GHBP) (Serum-binding protein)]	P10912
CSF2RA	Granulocyte-macrophage colony-stimulating factor receptor subunit alpha (GM-CSF-R-alpha) (GMCSFR-alpha) (GMR-alpha) (CDw116) (CD antigen CD116)	P15509
GOLM1	Golgi membrane protein 1 (Golgi membrane protein GP73) (Golgi phosphoprotein 2)	Q8NBJ4
GYG1	Glycogenin-1 (GN-1) (GN1) (EC 2.4.1.186)	P46976
PYGM	Glycogen phosphorylase, muscle form (EC 2.4.1.1) (Myophosphorylase)	P11217
CAT	Glycine N-acyltransferase (EC 2.3.1.13) (Acyl-CoA:glycine N-acyltransferase) (AAc) (Aralkyl acyl-CoA N-acyltransferase) (Aralkyl acyl-CoA:amino acid N-acyltransferase) (Benzoyl-coenzyme A:glycine N-acyltransferase) (Glycine N-benzoyltransferase) (EC 2.3.1.71) (HRP-1(CLP))	Q6IB77
GAPDH	Glyceraldehyde-3-phosphate dehydrogenase (GAPDH) (EC 1.2.1.12) (Peptidyl-cysteine S-nitrosylase GAPDH) (EC 2.6.99.-)	P04406
GPX3	Glutathione peroxidase 3 (GPx-3) (GSHPx-3) (EC 1.11.1.9) (Extracellular glutathione peroxidase) (Plasma glutathione peroxidase) (GPx-P) (GSHPx-P)	P22352
GLUL	Glutamine synthetase (GS) (EC 6.3.1.2) (Glutamate--ammonia ligase) (Palmitoyltransferase GLUL) (EC 2.3.1.225)	P15104
GSN	Gelsolin (AGEL) (Actin-depolymerizing factor) (ADF) (Brevin)	P06396
GSDMA	Gasdermin-A (Gasdermin-1) [Cleaved into: Gasdermin-A, N-terminal (GSDMA-NT); Gasdermin-A, C-terminal (GSDMA-CT)]	Q96QA5
GM2A	Ganglioside GM2 activator (Cerebroside sulfate activator protein) (GM2-AP) (Sphingolipid activator protein 3) (SAP-3) [Cleaved into: Ganglioside GM2 activator isoform short]	P17900
GGCT	Gamma-glutamylcyclotransferase (EC 4.3.2.9) (Cytochrome c-releasing factor 21)	O75223
GGH	Gamma-glutamyl hydrolase (EC 3.4.19.9) (Conjugase) (GH) (Gamma-Glu-X carboxypeptidase)	Q92820
LGALSL	Galectin-related protein (Galectin-like protein) (Lectin galactoside-binding-like protein)	Q3ZCW2
LGALS7	Galectin-7 (Gal-7) (HKL-14) (PI7) (p53-induced gene 1 protein)	P47929
LGALS3BP	Galectin-3-binding protein (Basement membrane autoantigen p105) (Lectin galactoside-binding soluble 3-binding protein) (Mac-2-binding protein) (MAC2BP) (Mac-2 BP) (Tumor-associated antigen 90K)	Q08380
ALDOA	Fructose-bisphosphate aldolase A (EC 4.1.2.13) (Lung cancer antigen NY-LU-1) (Muscle-type aldolase)	P04075
FHL1	Four and a half LIM domains protein 1 (FHL-1) (Skeletal muscle LIM-protein 1) (SLIM) (SLIM-1)	Q13642
FSTL1	Follistatin-related protein 1 (Follistatin-like protein 1)	Q12841
FOLR2	Folate receptor beta (FR-beta) (Folate receptor 2) (Folate receptor, fetal/placental) (Placental folate-binding protein) (FBP)	P14207
CDH1	Fizzy-related protein homolog (Fzr) (CDC20-like protein 1) (Cdh1/Hct1 homolog) (hCDH1)	Q9UM11
FLNB	Filamin-B (FLN-B) (ABP-278) (ABP-280 homolog) (Actin-binding-like protein) (Beta-filamin) (Filamin homolog 1) (Fh1) (Filamin-3) (Thyroid autoantigen) (Truncated actin-binding protein) (Truncated ABP)	O75369
FLNA	Filamin-A (FLN-A) (Actin-binding protein 280) (ABP-280) (Alpha-filamin) (Endothelial actin-binding protein) (Filamin-1) (Non-muscle filamin)	P21333
FLG2	Filaggrin-2 (FLG-2) (Intermediate filament-associated and psoriasis-susceptibility protein) (Ifapsoriasin)	Q5D862
FLG	Filaggrin	P20930
FCN3	Ficolin-3 (Collagen/fibrinogen domain-containing lectin 3 p35) (Collagen/fibrinogen domain-containing protein 3) (Hakata antigen)	O75636
FBLN1	Fibulin-1 (FIBL-1)	P23142
FN1	Fibronectin (FN) (Cold-insoluble globulin) (CIG) [Cleaved into: Anastellin; Ugl-Y1; Ugl-Y2; Ugl-Y3]	P02751
FGL2	Fibroleukin (Fibrinogen-like protein 2) (pT49)	Q14314
FLG	Fibroblast growth factor receptor 1 (FGFR-1) (EC 2.7.10.1) (Basic fibroblast growth factor receptor 1) (BFGFR) (bFGF-R-1) (Fms-like tyrosine kinase 2) (FLT-2) (N-sam) (Proto-oncogene c-Fgr) (CD antigen CD331)	P11362
FGFR2	Fibroblast growth factor receptor 2 (FGFR-2) (EC 2.7.10.1) (K-sam) (KGFR) (Keratinocyte growth factor receptor) (CD antigen CD332)	P21802
FGFR4	Fibroblast growth factor receptor 4 (FGFR-4) (EC 2.7.10.1) (CD antigen CD334)	P22455
FGG	Fibrinogen gamma chain	P02679
FGB	Fibrinogen beta chain [Cleaved into: Fibrinopeptide B; Fibrinogen beta chain]	P02675
FGA	Fibrinogen alpha chain [Cleaved into: Fibrinopeptide A; Fibrinogen alpha chain]	P02671
FETUB	Fetuin-B (16G2) (Fetuin-like protein IRL685) (Gugu)	Q9UGM5
FERMT3	Fermitin family homolog 3 (Kindlin-3) (MIG2-like protein) (Unc-112-related protein 2)	Q86UX7
FABP1	Fatty acid-binding protein, liver (Fatty acid-binding protein 1) (Liver-type fatty acid-binding protein) (L-FABP)	P07148
FABP5	Fatty acid-binding protein 5 (Epidermal-type fatty acid-binding protein) (E-FABP) (Fatty acid-binding protein, epidermal) (Psoriasis-associated fatty acid-binding protein homolog) (PA-FABP)	Q01469
FAS	Fatty acid synthase (EC 2.3.1.85) (Type I fatty acid synthase) [Includes: [Acyl-carrier-protein] S-acetyltransferase (EC 2.3.1.38); [Acyl-carrier-protein] S-malonyltransferase (EC 2.3.1.39); 3-oxoacyl-[acyl-carrier-protein] synthase (EC 2.3.1.41); 3-oxoacyl-[acyl-carrier-protein] reductase (EC 1.1.1.100); 3-hydroxyacyl-[acyl-carrier-protein] dehydratase (EC 4.2.1.59); Enoyl-[acyl-carrier-protein]…	P49327
ALB	Fas-binding factor 1 (FBF-1) (Protein albatross)	Q8TES7
FUBP1	Far upstream element-binding protein 1 (FBP) (FUSE-binding protein 1) (DNA helicase V) (hDH V)	Q96AE4
FYB1	FYN-binding protein 1 (Adhesion and degranulation promoting adaptor protein) (ADAP) (FYB-120/130) (p120/p130) (FYN-T-binding protein) (SLAP-130) (SLP-76-associated phosphoprotein)	O15117
NCCRP1	F-box only protein 50 (NCC receptor protein 1 homolog) (NCCRP-1) (Non-specific cytotoxic cell receptor protein 1 homolog)	Q6ZVX7
SOD3	Extracellular superoxide dismutase [Cu-Zn] (EC-SOD) (EC 1.15.1.1)	P08294
ECM1	Extracellular matrix protein 1 (Secretory component p85)	Q16610
EIF5B	Eukaryotic translation initiation factor 5B (eIF-5B) (EC 3.6.5.3) (Translation initiation factor IF-2)	O60841
EIF4B	Eukaryotic translation initiation factor 4B (eIF-4B)	P23588
EIF5A	Eukaryotic translation initiation factor 5A-1 (eIF-5A-1) (eIF-5A1) (Eukaryotic initiation factor 5A isoform 1) (eIF-5A) (Rev-binding factor) (eIF-4D)	P63241
EIF4A1	Eukaryotic initiation factor 4A-I (eIF-4A-I) (eIF4A-I) (EC 3.6.4.13) (ATP-dependent RNA helicase eIF4A-1)	P60842
EGFR	Epidermal growth factor receptor (EC 2.7.10.1) (Proto-oncogene c-ErbB-1) (Receptor tyrosine-protein kinase erbB-1)	P00533
EVPL	Envoplakin (210 kDa cornified envelope precursor protein) (210 kDa paraneoplastic pemphigus antigen) (p210)	Q92817
PROCR	Endothelial protein C receptor (Activated protein C receptor) (APC receptor) (Endothelial cell protein C receptor) (CD antigen CD201)	Q9UNN8
LIPG	Endothelial lipase (EC 3.1.1.3) (Endothelial cell-derived lipase) (EDL) (EL) (Phospholipase A1) (EC 3.1.1.32)	Q9Y5X9
HSPA5	Endoplasmic reticulum chaperone BiP (EC 3.6.4.10) (78 kDa glucose-regulated protein) (GRP-78) (Binding-immunoglobulin protein) (BiP) (Heat shock protein 70 family protein 5) (HSP70 family protein 5) (Heat shock protein family A member 5) (Immunoglobulin heavy chain-binding protein)	P11021
ENG	Endoglin (CD antigen CD105)	P17813
ERVMER34-1	Endogenous retroviral envelope protein HEMO (Endogenous retrovirus group MER34 member 1 Env polyprotein) (HERV-MER_4q12 provirus ancestral Env polyprotein) (Human endogenous MER34 (medium-reiteration-frequency-family-34) open reading frame) (Human endogenous MER34 ORF) (HEMO) [Cleaved into: Endogenous retroviral envelope protein HEMO, secreted form (Endogenous retroviral envelope protein HEMO, 48…	Q9H9K5
EMD	Emerin	P50402
EEF2	Elongation factor 2 (EF-2) (EC 3.6.5.-)	P13639
EEF1A1	Elongation factor 1-alpha 1 (EF-1-alpha-1) (EC 3.6.5.-) (Elongation factor Tu) (EF-Tu) (Eukaryotic elongation factor 1 A-1) (eEF1A-1) (Leukocyte receptor cluster member 7)	P68104
ART4	Ecto-ADP-ribosyltransferase 4 (EC 2.4.2.31) (ADP-ribosyltransferase C2 and C3 toxin-like 4) (ARTC4) (Dombrock blood group carrier molecule) (Mono(ADP-ribosyl)transferase 4) (NAD(P)(+)--arginine ADP-ribosyltransferase 4) (CD antigen CD297)	Q93070
EFEMP1	EGF-containing fibulin-like extracellular matrix protein 1 (Extracellular protein S1-5) (Fibrillin-like protein) (Fibulin-3) (FIBL-3)	Q12805
DAG1	Dystroglycan 1 (Dystroglycan) (Dystrophin-associated glycoprotein 1) [Cleaved into: Alpha-dystroglycan (Alpha-DG); Beta-dystroglycan (Beta-DG)]	Q14118
DYNLL1	Dynein light chain 1, cytoplasmic (8 kDa dynein light chain) (DLC8) (Dynein light chain LC8-type 1) (Protein inhibitor of neuronal nitric oxide synthase) (PIN)	P63167
DNAAF1	Dynein axonemal assembly factor 1 (Leucine-rich repeat-containing protein 50)	Q8NEP3
TKT	Discoidin domain-containing receptor 2 (Discoidin domain receptor 2) (EC 2.7.10.1) (CD167 antigen-like family member B) (Discoidin domain-containing receptor tyrosine kinase 2) (Neurotrophic tyrosine kinase, receptor-related 3) (Receptor protein-tyrosine kinase TKT) (Tyrosine-protein kinase TYRO10) (CD antigen CD167b)	Q16832
NUDT3	Diphosphoinositol polyphosphate phosphohydrolase 1 (DIPP-1) (EC 3.6.1.52) (Diadenosine hexaphosphate hydrolase) (Ap6A hydrolase) (EC 3.6.1.61) (Endopolyphosphatase) (EC 3.6.1.10) (Nucleoside diphosphate-linked moiety X motif 3) (Nudix motif 3) (m7GpppN-mRNA hydrolase) (EC 3.6.1.62) (m7GpppX diphosphatase) (EC 3.6.1.59)	O95989
DPP4	Dipeptidyl peptidase 4 (EC 3.4.14.5) (ADABP) (Adenosine deaminase complexing protein 2) (ADCP-2) (Dipeptidyl peptidase IV) (DPP IV) (T-cell activation antigen CD26) (TP103) (CD antigen CD26) [Cleaved into: Dipeptidyl peptidase 4 membrane form (Dipeptidyl peptidase IV membrane form); Dipeptidyl peptidase 4 soluble form (Dipeptidyl peptidase IV soluble form)]	P27487
CTSC	Dipeptidyl peptidase 1 (EC 3.4.14.1) (Cathepsin C) (Cathepsin J) (Dipeptidyl peptidase I) (DPP-I) (DPPI) (Dipeptidyl transferase) [Cleaved into: Dipeptidyl peptidase 1 exclusion domain chain (Dipeptidyl peptidase I exclusion domain chain); Dipeptidyl peptidase 1 heavy chain (Dipeptidyl peptidase I heavy chain); Dipeptidyl peptidase 1 light chain (Dipeptidyl peptidase I light chain)]	P53634
DPEP2	Dipeptidase 2 (EC 3.4.13.19)	Q9H4A9
DLST	Dihydrolipoyllysine-residue succinyltransferase component of 2-oxoglutarate dehydrogenase complex, mitochondrial (EC 2.3.1.61) (2-oxoglutarate dehydrogenase complex component E2) (OGDC-E2) (Dihydrolipoamide succinyltransferase component of 2-oxoglutarate dehydrogenase complex) (E2K)	P36957
CTBS	Di-N-acetylchitobiase (EC 3.2.1.-)	Q01459
DSP	Desmoplakin (DP) (250/210 kDa paraneoplastic pemphigus antigen)	P15924
DSG2	Desmoglein-2 (Cadherin family member 5) (HDGC)	Q14126
DSG1	Desmoglein-1 (Cadherin family member 4) (Desmosomal glycoprotein 1) (DG1) (DGI) (Pemphigus foliaceus antigen)	Q02413
DSC3	Desmocollin-3 (Cadherin family member 3) (Desmocollin-4) (HT-CP)	Q14574
DSC3	Desmocollin-2 (Cadherin family member 2) (Desmocollin-3) (Desmosomal glycoprotein II) (Desmosomal glycoprotein III)	Q02487
DSC1	Desmocollin-1 (Cadherin family member 1) (Desmosomal glycoprotein 2/3) (DG2/DG3)	Q08554
DMKN	Dermokine (Epidermis-specific secreted protein SK30/SK89)	Q6E0U4
DCD	Dermcidin (EC 3.4.-.-) (Preproteolysin) [Cleaved into: Survival-promoting peptide; DCD-1]	P81605
DMTN	Dematin (Dematin actin-binding protein) (Erythrocyte membrane protein band 4.9)	Q08495
DAP	Death-associated protein 1 (DAP-1)	P51397
DTD1	D-aminoacyl-tRNA deacylase 1 (DTD) (EC 3.1.1.96) (DNA-unwinding element-binding protein B) (DUE-B) (Gly-tRNA(Ala) deacylase) (Histidyl-tRNA synthase-related)	Q8TEA8
CSRP1	Cysteine and glycine-rich protein 1 (Cysteine-rich protein 1) (CRP) (CRP1) (Epididymis luminal protein 141) (HEL-141)	P21291
CST6	Cystatin-M (Cystatin-6) (Cystatin-E)	Q15828
CST3	Cystatin-C (Cystatin-3) (Gamma-trace) (Neuroendocrine basic polypeptide) (Post-gamma-globulin)	P01034
CSTB	Cystatin-B (CPI-B) (Liver thiol proteinase inhibitor) (Stefin-B)	P04080
CSTA	Cystatin-A (Cystatin-AS) (Stefin-A) [Cleaved into: Cystatin-A, N-terminally processed]	P01040
SMPDL3A	Cyclic GMP-AMP phosphodiesterase SMPDL3A (2',3'-cGAMP phosphodiesterase SMPDL3A) (EC 3.1.4.-) (Acid sphingomyelinase-like phosphodiesterase 3a) (ASM-like phosphodiesterase 3a) (EC 3.6.1.15)	Q92484
ATF6	Cyclic AMP-dependent transcription factor ATF-6 alpha (cAMP-dependent transcription factor ATF-6 alpha) (Activating transcription factor 6 alpha) (ATF6-alpha) [Cleaved into: Processed cyclic AMP-dependent transcription factor ATF-6 alpha]	P18850
ATF6B	Cyclic AMP-dependent transcription factor ATF-6 beta (cAMP-dependent transcription factor ATF-6 beta) (Activating transcription factor 6 beta) (ATF6-beta) (Protein G13) (cAMP response element-binding protein-related protein) (Creb-rp) (cAMP-responsive element-binding protein-like 1) [Cleaved into: Processed cyclic AMP-dependent transcription factor ATF-6 beta]	Q99941
SERPINA6	Corticosteroid-binding globulin (CBG) (Serpin A6) (Transcortin)	P08185
CORO1C	Coronin-1C (Coronin-3) (hCRNN4)	Q9ULV4
CORO1A	Coronin-1A (Coronin-like protein A) (Clipin-A) (Coronin-like protein p57) (Tryptophan aspartate-containing coat protein) (TACO)	P31146
SPRR1A	Cornifin-A (19 kDa pancornulin) (SPRK) (Small proline-rich protein IA) (SPR-IA)	P35321
CDSN	Corneodesmosin (S protein)	Q15517
CPNE3	Copine-3 (Copine III)	O75131
CPN1	Copine-1 (Chromobindin 17) (Copine I)	Q99829
CNTN1	Contactin-1 (Glycoprotein gp135) (Neural cell surface protein F3)	Q12860
CR2	Complement receptor type 2 (Cr2) (Complement C3d receptor) (Epstein-Barr virus receptor) (EBV receptor) (CD antigen CD21)	P20023
CFI	Complement factor I (EC 3.4.21.45) (C3B/C4B inactivator) [Cleaved into: Complement factor I heavy chain; Complement factor I light chain]	P05156
CFHR2	Complement factor H-related protein 2 (FHR-2) (DDESK59) (H factor-like 3) (H factor-like protein 2)	P36980
CFHR3	Complement factor H-related protein 3 (FHR-3) (DOWN16) (H factor-like protein 3)	Q02985
CFHR1	Complement factor H-related protein 1 (FHR-1) (H factor-like protein 1) (FHL-1) (H-factor-like 1) (H36)	Q03591
CFH	Complement factor H (H factor 1)	P08603
CFD	Complement factor D (EC 3.4.21.46) (Adipsin) (C3 convertase activator) (Properdin factor D)	P00746
CFB	Complement factor B (EC 3.4.21.47) (C3/C5 convertase) (Glycine-rich beta glycoprotein) (GBG) (PBF2) (Properdin factor B) [Cleaved into: Complement factor B Ba fragment; Complement factor B Bb fragment]	P00751
C9	Complement component C9 [Cleaved into: Complement component C9a; Complement component C9b]	P02748
C8G	Complement component C8 gamma chain	P07360
C8B	Complement component C8 beta chain (Complement component 8 subunit beta)	P07358
C8A	Complement component C8 alpha chain (Complement component 8 subunit alpha)	P07357
C7	Complement component C7	P10643
C6	Complement component C6	P13671
C5	Complement C5 (C3 and PZP-like alpha-2-macroglobulin domain-containing protein 4) [Cleaved into: Complement C5 beta chain; Complement C5 alpha chain; C5a anaphylatoxin; Complement C5 alpha' chain]	P01031
C4B	Complement C4-B (Basic complement C4) (C3 and PZP-like alpha-2-macroglobulin domain-containing protein 3) [Cleaved into: Complement C4 beta chain; Complement C4-B alpha chain; C4a anaphylatoxin; C4b-B; C4d-B; Complement C4 gamma chain]	P0C0L5
C4A	Complement C4-A (Acidic complement C4) (C3 and PZP-like alpha-2-macroglobulin domain-containing protein 2) [Cleaved into: Complement C4 beta chain; Complement C4-A alpha chain; C4a anaphylatoxin; C4b-A; C4d-A; Complement C4 gamma chain]	P0C0L4
C3	Complement C3 (C3 and PZP-like alpha-2-macroglobulin domain-containing protein 1) [Cleaved into: Complement C3 beta chain; C3-beta-c (C3bc); Complement C3 alpha chain; C3a anaphylatoxin; Acylation stimulating protein (ASP) (C3adesArg); Complement C3b alpha' chain; Complement C3c alpha' chain fragment 1; Complement C3dg fragment; Complement C3g fragment; Complement C3d fragment; Complement C3f fra…	P01024
C2	Complement C2 (EC 3.4.21.43) (C3/C5 convertase) [Cleaved into: Complement C2b fragment; Complement C2a fragment]	P06681
C1S	Complement C1s subcomponent (EC 3.4.21.42) (C1 esterase) (Complement component 1 subcomponent s) [Cleaved into: Complement C1s subcomponent heavy chain; Complement C1s subcomponent light chain]	P09871
C1RL	Complement C1r subcomponent-like protein (C1r-LP) (C1r-like protein) (EC 3.4.21.-) (C1r-like serine protease analog protein) (CLSPa)	Q9NZP8
C1R	Complement C1r subcomponent (EC 3.4.21.41) (Complement component 1 subcomponent r) [Cleaved into: Complement C1r subcomponent heavy chain; Complement C1r subcomponent light chain]	P00736
C1QA	Complement C1q subcomponent subunit A	P02745
C1QB	Complement C1q subcomponent subunit B	P02746
C1QC	Complement C1q subcomponent subunit C	P02747
COLEC10	Collectin-10 (Collectin liver protein 1) (CL-L1) (Collectin-34) (CL-34)	Q9Y6Z7
COL6A3	Collagen alpha-3(VI) chain	P12111
COL1A2	Collagen alpha-2(I) chain (Alpha-2 type I collagen)	P08123
COL18A1	Collagen alpha-1(XVIII) chain [Cleaved into: Endostatin; Non-collagenous domain 1 (NC1)]	P39060
COL3A1	Collagen alpha-1(III) chain	P02461
COL1A1	Collagen alpha-1(I) chain (Alpha-1 type I collagen)	P02452
CFL1	Cofilin-1 (18 kDa phosphoprotein) (p18) (Cofilin, non-muscle isoform)	P23528
F13B	Coagulation factor XIII B chain (Fibrin-stabilizing factor B subunit) (Protein-glutamine gamma-glutamyltransferase B chain) (Transglutaminase B chain)	P05160
F13A1	Coagulation factor XIII A chain (Coagulation factor XIIIa) (EC 2.3.2.13) (Protein-glutamine gamma-glutamyltransferase A chain) (Transglutaminase A chain)	P00488
F12	Coagulation factor XII (EC 3.4.21.38) (Hageman factor) (HAF) [Cleaved into: Coagulation factor XIIa heavy chain; Beta-factor XIIa part 1; Coagulation factor XIIa light chain (Beta-factor XIIa part 2)]	P00748
F11	Coagulation factor XI (FXI) (EC 3.4.21.27) (Plasma thromboplastin antecedent) (PTA) [Cleaved into: Coagulation factor XIa heavy chain; Coagulation factor XIa light chain]	P03951
F10	Coagulation factor X (EC 3.4.21.6) (Stuart factor) (Stuart-Prower factor) [Cleaved into: Factor X light chain; Factor X heavy chain; Activated factor Xa heavy chain]	P00742
F7	Coagulation factor VII (EC 3.4.21.21) (Proconvertin) (Serum prothrombin conversion accelerator) (SPCA) (Eptacog alfa) [Cleaved into: Factor VII light chain; Factor VII heavy chain]	P08709
F5	Coagulation factor V (Activated protein C cofactor) (Proaccelerin, labile factor) [Cleaved into: Coagulation factor V heavy chain; Coagulation factor V light chain]	P12259
F9	Coagulation factor IX (EC 3.4.21.22) (Christmas factor) (Plasma thromboplastin component) (PTC) [Cleaved into: Coagulation factor IXa light chain; Coagulation factor IXa heavy chain]	P00740
COTL1	Coactosin-like protein	Q14019
CLU	Clusterin (Aging-associated gene 4 protein) (Apolipoprotein J) (Apo-J) (Complement cytolysis inhibitor) (CLI) (Complement-associated protein SP-40,40) (Ku70-binding protein 1) (NA1/NA2) (Sulfated glycoprotein 2) (SGP-2) (Testosterone-repressed prostate message 2) (TRPM-2) [Cleaved into: Clusterin beta chain (ApoJalpha) (Complement cytolysis inhibitor a chain) (SP-40,40 beta-chain); Clusterin alph…	P10909
CLINT1	Clathrin interactor 1 (Clathrin-interacting protein localized in the trans-Golgi region) (Clint) (Enthoprotin) (Epsin-4) (Epsin-related protein) (EpsinR)	Q14677
CNTFR	Ciliary neurotrophic factor receptor subunit alpha (CNTF receptor subunit alpha) (CNTFR-alpha)	P26992
CTRB2	Chymotrypsinogen B2 (EC 3.4.21.1) [Cleaved into: Chymotrypsin B2 chain A; Chymotrypsin B2 chain B; Chymotrypsin B2 chain C]	Q6GPI1
CHRDL2	Chordin-like protein 2 (Breast tumor novel factor 1) (BNF-1) (Chordin-related protein 2)	Q6WN34
CHAD	Chondroadherin (Cartilage leucine-rich protein)	O15335
BCHE	Cholinesterase (EC 3.1.1.8) (Acylcholine acylhydrolase) (Butyrylcholine esterase) (Choline esterase II) (Pseudocholinesterase)	P06276
CETP	Cholesteryl ester transfer protein (Lipid transfer protein I)	P11597
CP	Ceruloplasmin (Cuproxidase ceruloplasmin) (EC 1.16.3.4) (Ferroxidase ceruloplasmin) (EC 1.16.3.1) (Glutathione peroxidase ceruloplasmin) (EC 1.11.1.9) (Glutathione-dependent peroxiredoxin ceruloplasmin) (EC 1.11.1.27)	P00450
CBLN4	Cerebellin-4 (Cerebellin-like glycoprotein 1)	Q9NTU7
CBLN2	Cerebellin-2	Q8IUK8
CBLN1	Cerebellin-1 (Precerebellin) [Cleaved into: Cerebellin (CER); [des-Ser1]-cerebellin]	P23435
MCAM	Cell surface glycoprotein MUC18 (Cell surface glycoprotein P1H12) (Melanoma cell adhesion molecule) (Melanoma-associated antigen A32) (Melanoma-associated antigen MUC18) (S-endo 1 endothelial-associated antigen) (CD antigen CD146)	P43121
CDON	Cell adhesion molecule-related/down-regulated by oncogenes	Q4KMG0
CADM1	Cell adhesion molecule 1 (Immunoglobulin superfamily member 4) (IgSF4) (Nectin-like protein 2) (NECL-2) (Spermatogenic immunoglobulin superfamily) (SgIgSF) (Synaptic cell adhesion molecule) (SynCAM) (Tumor suppressor in lung cancer 1) (TSLC-1)	Q9BY67
CAVIN2	Caveolae-associated protein 2 (Cavin-2) (PS-p68) (Phosphatidylserine-binding protein) (Serum deprivation-response protein)	O95810
IGF2R	Cation-independent mannose-6-phosphate receptor (CI Man-6-P receptor) (CI-MPR) (M6PR) (300 kDa mannose 6-phosphate receptor) (MPR 300) (Insulin-like growth factor 2 receptor) (Insulin-like growth factor II receptor) (IGF-II receptor) (M6P/IGF2 receptor) (M6P/IGF2R) (CD antigen CD222)	P11717
CTSS	Cathepsin S (EC 3.4.22.27)	P25774
CTSG	Cathepsin G (CG) (EC 3.4.21.20) [Cleaved into: Cathepsin G, C-terminal truncated form]	P08311
CTSF	Cathepsin F (CATSF) (EC 3.4.22.41)	Q9UBX1
CTSD	Cathepsin D (EC 3.4.23.5) [Cleaved into: Cathepsin D light chain; Cathepsin D heavy chain]	P07339
CTNNA1	Catenin alpha-1 (Alpha E-catenin) (Cadherin-associated protein) (Renal carcinoma antigen NY-REN-13)	P35221
CAT	Catalase (EC 1.11.1.6)	P04040
CASP14	Caspase-14 (CASP-14) (EC 3.4.22.-) [Cleaved into: Caspase-14 subunit p17, mature form; Caspase-14 subunit p10, mature form; Caspase-14 subunit p20, intermediate form; Caspase-14 subunit p8, intermediate form]	P31944
CARD9	Caspase recruitment domain-containing protein 9 (hCARD9)	Q9H257
CPQ	Carboxypeptidase Q (EC 3.4.17.-) (Lysosomal dipeptidase) (Plasma glutamate carboxypeptidase)	Q9Y646
CPN2	Carboxypeptidase N subunit 2 (Carboxypeptidase N 83 kDa chain) (Carboxypeptidase N large subunit) (Carboxypeptidase N polypeptide 2) (Carboxypeptidase N regulatory subunit)	P22792
CPN1	Carboxypeptidase N catalytic chain (CPN) (EC 3.4.17.3) (Anaphylatoxin inactivator) (Arginine carboxypeptidase) (Carboxypeptidase N polypeptide 1) (Carboxypeptidase N small subunit) (Kininase-1) (Lysine carboxypeptidase) (Plasma carboxypeptidase B) (Serum carboxypeptidase N) (SCPN)	P15169
CPB2	Carboxypeptidase B2 (EC 3.4.17.20) (Carboxypeptidase U) (CPU) (Plasma carboxypeptidase B) (pCPB) (Thrombin-activable fibrinolysis inhibitor) (TAFI)	Q96IY4
CPA4	Carboxypeptidase A4 (EC 3.4.17.-) (Carboxypeptidase A3)	Q9UI42
CA2	Carbonic anhydrase 2 (EC 4.2.1.1) (Carbonate dehydratase II) (Carbonic anhydrase C) (CAC) (Carbonic anhydrase II) (CA-II) (Cyanamide hydratase CA2) (EC 4.2.1.69)	P00918
CA1	Carbonic anhydrase 1 (EC 4.2.1.1) (Carbonate dehydratase I) (Carbonic anhydrase B) (CAB) (Carbonic anhydrase I) (CA-I) (Cyanamide hydratase CA1) (EC 4.2.1.69)	P00915
CAPN1	Calpain-1 catalytic subunit (EC 3.4.22.52) (Calcium-activated neutral proteinase 1) (CANP 1) (Calpain mu-type) (Calpain-1 large subunit) (Cell proliferation-inducing gene 30 protein) (Micromolar-calpain) (muCANP)	P07384
CALML5	Calmodulin-like protein 5 (Calmodulin-like skin protein)	Q9NZT1
CALM1	Calmodulin-1	P0DP23
CALD1	Caldesmon (CDM)	Q05682
CAMK4	Calcium/calmodulin-dependent protein kinase type IV (CaMK IV) (EC 2.7.11.17) (CaM kinase-GR)	Q16566
PNPLA8	Calcium-independent phospholipase A2-gamma (EC 3.1.1.-) (EC 3.1.1.5) (Intracellular membrane-associated calcium-independent phospholipase A2 gamma) (iPLA2-gamma) (PNPLA-gamma) (Patatin-like phospholipase domain-containing protein 8) (iPLA2-2)	Q9NP80
DSC1	Calcipressin-1 (Adapt78) (Down syndrome critical region protein 1) (Myocyte-enriched calcineurin-interacting protein 1) (MCIP1) (Regulator of calcineurin 1)	P53805
CDHR2	Cadherin-related family member 2 (Protocadherin LKC) (PC-LKC) (Protocadherin-24)	Q9BYE9
CDHR5	Cadherin-related family member 5 (Mu-protocadherin) (Mucin and cadherin-like protein) (Mucin-like protocadherin) (MLPCDH)	Q9HBB8
CDH5	Cadherin-5 (7B4 antigen) (Vascular endothelial cadherin) (VE-cadherin) (CD antigen CD144)	P33151
CDH13	Cadherin-13 (Heart cadherin) (H-cadherin) (P105) (Truncated cadherin) (T-cad) (T-cadherin)	P55290
CDH1	Cadherin-1 (CAM 120/80) (Epithelial cadherin) (E-cadherin) (Uvomorulin) (CD antigen CD324) [Cleaved into: E-Cad/CTF1; E-Cad/CTF2; E-Cad/CTF3]	P12830
CREBRF	CREB3 regulatory factor (Luman recruitment factor) (LRF)	Q8IUR6
ST8SIA4	CMP-N-acetylneuraminate-poly-alpha-2,8-sialyltransferase (EC 2.4.3.-) (Alpha-2,8-sialyltransferase 8D) (Polysialyltransferase) (Polysialyltransferase-1) (Sialyltransferase 8D) (SIAT8-D) (Sialyltransferase St8Sia IV) (ST8SiaIV)	Q92187
CD99	CD99 antigen (12E7) (E2 antigen) (Protein MIC2) (T-cell surface glycoprotein E2) (CD antigen CD99)	P14209
CD59	CD59 glycoprotein (1F5 antigen) (20 kDa homologous restriction factor) (HRF-20) (HRF20) (MAC-inhibitory protein) (MAC-IP) (MEM43 antigen) (Membrane attack complex inhibition factor) (MACIF) (Membrane inhibitor of reactive lysis) (MIRL) (Protectin) (CD antigen CD59)	P13987
CD5L	CD5 antigen-like (Apoptosis inhibitor expressed by macrophages) (hAIM) (CT-2) (IgM-associated peptide) (SP-alpha)	O43866
CD44	CD44 antigen (CDw44) (Epican) (Extracellular matrix receptor III) (ECMR-III) (GP90 lymphocyte homing/adhesion receptor) (HUTCH-I) (Heparan sulfate proteoglycan) (Hermes antigen) (Hyaluronate receptor) (Phagocytic glycoprotein 1) (PGP-1) (Phagocytic glycoprotein I) (PGP-I) (CD antigen CD44)	P16070
ALCAM	CD166 antigen (Activated leukocyte cell adhesion molecule) (CD antigen CD166)	Q13740
CD109	CD109 antigen (150 kDa TGF-beta-1-binding protein) (C3 and PZP-like alpha-2-macroglobulin domain-containing protein 7) (Platelet-specific Gov antigen) (p180) (r150) (CD antigen CD109)	Q6YHK3
CCN2	CCN family member 2 (Cellular communication network factor 2) (Connective tissue growth factor) (Hypertrophic chondrocyte-specific protein 24) (Insulin-like growth factor-binding protein 8) (IBP-8) (IGF-binding protein 8) (IGFBP-8)	P29279
CNBP	CCHC-type zinc finger nucleic acid binding protein (Cellular nucleic acid-binding protein) (CNBP) (Zinc finger protein 9)	P62633
CLIP2	CAP-Gly domain-containing linker protein 2 (Cytoplasmic linker protein 115) (CLIP-115) (Cytoplasmic linker protein 2) (Williams-Beuren syndrome chromosomal region 3 protein) (Williams-Beuren syndrome chromosomal region 4 protein)	Q9UDT6
C4BPB	C4b-binding protein beta chain	P20851
C4BPA	C4b-binding protein alpha chain (C4bp) (Proline-rich protein) (PRP)	P04003
CRP	C-reactive protein [Cleaved into: C-reactive protein(1-205)]	P02741
CCL5	C-C motif chemokine 5 (EoCP) (Eosinophil chemotactic cytokine) (SIS-delta) (Small-inducible cytokine A5) (T cell-specific protein P228) (TCP228) (T-cell-specific protein RANTES) [Cleaved into: RANTES(3-68); RANTES(4-68)]	P13501
CCL18	C-C motif chemokine 18 (Alternative macrophage activation-associated CC chemokine 1) (AMAC-1) (CC chemokine PARC) (Dendritic cell chemokine 1) (DC-CK1) (Macrophage inflammatory protein 4) (MIP-4) (Pulmonary and activation-regulated chemokine) (Small-inducible cytokine A18) [Cleaved into: CCL18(1-68); CCL18(3-69); CCL18(4-69)]	P55774
CCL14	C-C motif chemokine 14 (Chemokine CC-1/CC-3) (HCC-1/HCC-3) (HCC-1(1-74)) (NCC-2) (Small-inducible cytokine A14) [Cleaved into: HCC-1(3-74); HCC-1(4-74); HCC-1(9-74)]	Q16627
BRD3	Bromodomain-containing protein 3 (RING3-like protein)	Q15059
BIN2	Bridging integrator 2 (Breast cancer-associated protein 1)	Q9UBW5
BASP1	Brain acid soluble protein 1 (22 kDa neuronal tissue-enriched acidic protein) (Neuronal axonal membrane protein NAP-22)	P80723
PRG2	Bone marrow proteoglycan (BMPG) (Proteoglycan 2) [Cleaved into: Eosinophil granule major basic protein (EMBP) (MBP) (Pregnancy-associated major basic protein)]	P13727
BLMH	Bleomycin hydrolase (BH) (BLM hydrolase) (BMH) (EC 3.4.22.40)	Q13867
CLN5	Bis(monoacylglycero)phosphate synthase CLN5 (BMP synthase CLN5) (EC 2.3.1.-) (Ceroid-lipofuscinosis neuronal protein 5) (Protein CLN5) (Palmitoyl protein thioesterase CLN5) (EC 3.1.2.22) (S-depalmitoylase CLN5) [Cleaved into: Bis(monoacylglycero)phosphate synthase CLN5, secreted form]	O75503
BTD	Biotinidase (Biotinase) (EC 3.5.1.12)	P43251
CNDP1	Beta-Ala-His dipeptidase (EC 3.4.13.20) (CNDP dipeptidase 1) (Carnosine dipeptidase 1) (Glutamate carboxypeptidase-like protein 2) (Serum carnosinase)	Q96KN2
B2M	Beta-2-microglobulin [Cleaved into: Beta-2-microglobulin form pI 5.3]	P61769
APOH	Beta-2-glycoprotein 1 (APC inhibitor) (Activated protein C-binding protein) (Anticardiolipin cofactor) (Apolipoprotein H) (Apo-H) (Beta-2-glycoprotein I) (B2GPI) (Beta(2)GPI)	P02749
BCLAF1	Bcl-2-associated transcription factor 1 (Btf) (BCLAF1 and THRAP3 family member 1)	Q9NYF8
PRB3	Basic salivary proline-rich protein 3 (Parotid salivary glycoprotein G1) (Proline-rich protein G1)	Q04118
HSPG2	Basement membrane-specific heparan sulfate proteoglycan core protein (HSPG) (Perlecan) (PLC) [Cleaved into: Endorepellin; LG3 peptide]	P98160
BPI	Bactericidal permeability-increasing protein (BPI) (CAP 57)	P17213
BPIFB1	BPI fold-containing family B member 1 (Long palate, lung and nasal epithelium carcinoma-associated protein 1) (von Ebner minor salivary gland protein) (VEMSGP)	Q8TDL5
ATRN	Attractin (DPPT-L) (Mahogany homolog)	O75882
DAP	Aspartyl aminopeptidase (EC 3.4.11.21)	Q9ULA0
GOT1	Aspartate aminotransferase, cytoplasmic (cAspAT) (EC 2.6.1.1) (EC 2.6.1.3) (Cysteine aminotransferase, cytoplasmic) (Cysteine transaminase, cytoplasmic) (cCAT) (Glutamate oxaloacetate transaminase 1) (Transaminase A)	P17174
ARMH4	Armadillo-like helical domain-containing protein 4 (Upstream of mTORC2 protein)	Q86TY3
ARG1	Arginase-1 (EC 3.5.3.1) (Liver-type arginase) (Type I arginase)	P05089
ALOX12B	Arachidonate 12-lipoxygenase, 12R-type (12R-LOX) (12R-lipoxygenase) (EC 1.13.11.-) (Epidermis-type lipoxygenase 12)	O75342
ACIN1	Apoptotic chromatin condensation inducer in the nucleus (Acinus)	Q9UKV3
LPA	Apolipoprotein(a) (Apo(a)) (Lp(a)) (EC 3.4.21.-)	P08519
APOM	Apolipoprotein M (Apo-M) (ApoM) (Protein G3a)	O95445
APOL1	Apolipoprotein L1 (Apolipoprotein L) (Apo-L) (ApoL) (Apolipoprotein L-I) (ApoL-I)	O14791
APOE	Apolipoprotein E (Apo-E)	P02649
APOD	Apolipoprotein D (Apo-D) (ApoD)	P05090
APOC4	Apolipoprotein C-IV (Apo-CIV) (ApoC-IV) (Apolipoprotein C4)	P55056
APOC3	Apolipoprotein C-III (Apo-CIII) (ApoC-III) (Apolipoprotein C3)	P02656
APOC2	Apolipoprotein C-II (Apo-CII) (ApoC-II) (Apolipoprotein C2) [Cleaved into: Proapolipoprotein C-II (ProapoC-II)]	P02655
APOC1	Apolipoprotein C-I (Apo-CI) (ApoC-I) (Apolipoprotein C1) [Cleaved into: Truncated apolipoprotein C-I]	P02654
APOB	Apolipoprotein B-100 (Apo B-100) [Cleaved into: Apolipoprotein B-48 (Apo B-48)]	P04114
APOA4	Apolipoprotein A-IV (Apo-AIV) (ApoA-IV) (Apolipoprotein A4)	P06727
APOA2	Apolipoprotein A-II (Apo-AII) (ApoA-II) (Apolipoprotein A2) [Cleaved into: Proapolipoprotein A-II (ProapoA-II); Truncated apolipoprotein A-II (Apolipoprotein A-II(1-76))]	P02652
APOA1	Apolipoprotein A-I (Apo-AI) (ApoA-I) (Apolipoprotein A1) [Cleaved into: Proapolipoprotein A-I (ProapoA-I); Truncated apolipoprotein A-I (Apolipoprotein A-I(1-242))]	P02647
SERPINC1	Antithrombin-III (ATIII) (Serpin C1)	P01008
SLPI	Antileukoproteinase (ALP) (BLPI) (HUSI-1) (Mucus proteinase inhibitor) (MPI) (Protease inhibitor WAP4) (Secretory leukocyte protease inhibitor) (Seminal proteinase inhibitor) (WAP four-disulfide core domain protein 4)	P03973
ANXA7	Annexin A7 (Annexin VII) (Annexin-7) (Synexin)	P20073
ANXA2	Annexin A2 (Annexin II) (Annexin-2) (Calpactin I heavy chain) (Calpactin-1 heavy chain) (Chromobindin-8) (Lipocortin II) (Placental anticoagulant protein IV) (PAP-IV) (Protein I) (p36)	P07355
ANXA1	Annexin A1 (Annexin I) (Annexin-1) (Calpactin II) (Calpactin-2) (Chromobindin-9) (Lipocortin I) (Phospholipase A2 inhibitory protein) (p35) [Cleaved into: Annexin Ac2-26]	P04083
AGT	Angiotensinogen (Serpin A8) [Cleaved into: Angiotensin-1 (Angiotensin 1-10) (Angiotensin I) (Ang I); Angiotensin-2 (Angiotensin 1-8) (Angiotensin II) (Ang II); Angiotensin-3 (Angiotensin 2-8) (Angiotensin III) (Ang III) (Des-Asp[1]-angiotensin II); Angiotensin-4 (Angiotensin 3-8) (Angiotensin IV) (Ang IV); Angiotensin 1-9; Angiotensin 1-7; Angiotensin 1-5; Angiotensin 1-4]	P01019
ANG	Angiogenin (EC 3.1.27.-) (Ribonuclease 5) (RNase 5)	P03950
APP	Amyloid-beta precursor protein (APP) (ABPP) (APPI) (Alzheimer disease amyloid A4 protein homolog) (Alzheimer disease amyloid protein) (Amyloid precursor protein) (Amyloid-beta (A4) precursor protein) (Amyloid-beta A4 protein) (Cerebral vascular amyloid peptide) (CVAP) (PreA4) (Protease nexin-II) (PN-II) [Cleaved into: N-APP; Soluble APP-alpha (S-APP-alpha); Soluble APP-beta (S-APP-beta); C99 (Bet…	P05067
ANPEP	Aminopeptidase N (AP-N) (hAPN) (EC 3.4.11.2) (Alanyl aminopeptidase) (Aminopeptidase M) (AP-M) (Microsomal aminopeptidase) (Myeloid plasma membrane glycoprotein CD13) (gp150) (CD antigen CD13)	P15144
SNCA	Alpha-synuclein (Non-A beta component of AD amyloid) (Non-A4 component of amyloid precursor) (NACP)	P37840
ENO1	Alpha-enolase (EC 4.2.1.11) (2-phospho-D-glycerate hydro-lyase) (C-myc promoter-binding protein) (Enolase 1) (MBP-1) (MPB-1) (Non-neural enolase) (NNE) (Phosphopyruvate hydratase) (Plasminogen-binding protein)	P06733
ENSA	Alpha-endosulfine (ARPP-19e)	O43768
AMY1A	Alpha-amylase 1A (EC 3.2.1.1) (1,4-alpha-D-glucan glucanohydrolase 1) (Salivary alpha-amylase)	P0DUB6
ACTN1	Alpha-actinin-1 (Alpha-actinin cytoskeletal isoform) (F-actin cross-linking protein) (Non-muscle alpha-actinin-1)	P12814
ADRA2B	Alpha-2B adrenergic receptor (Alpha-2 adrenergic receptor subtype C2) (Alpha-2B adrenoreceptor) (Alpha-2B adrenoceptor) (Alpha-2BAR)	P18089
A2ML1	Alpha-2-macroglobulin-like protein 1 (C3 and PZP-like alpha-2-macroglobulin domain-containing protein 9)	A8K2U0
A2M	Alpha-2-macroglobulin (Alpha-2-M) (C3 and PZP-like alpha-2-macroglobulin domain-containing protein 5)	P01023
SERPINF2	Alpha-2-antiplasmin (Alpha-2-AP) (Alpha-2-plasmin inhibitor) (Alpha-2-PI) (Serpin F2)	P08697
AHSG	Alpha-2-HS-glycoprotein (Alpha-2-Z-globulin) (Ba-alpha-2-glycoprotein) (Fetuin-A) [Cleaved into: Alpha-2-HS-glycoprotein chain A; Alpha-2-HS-glycoprotein chain B]	P02765
A1BG	Alpha-1B-glycoprotein (Alpha-1-B glycoprotein)	P04217
SERPINA1	Alpha-1-antitrypsin (Alpha-1 protease inhibitor) (Alpha-1-antiproteinase) (Serpin A1) [Cleaved into: Short peptide from AAT (SPAAT)]	P01009
SERPINA3	Alpha-1-antichymotrypsin (ACT) (Cell growth-inhibiting gene 24/25 protein) (Serpin A3) [Cleaved into: Alpha-1-antichymotrypsin His-Pro-less]	P01011
ORM2	Alpha-1-acid glycoprotein 2 (AGP 2) (Orosomucoid-2) (OMD 2)	P19652
ORM1	Alpha-1-acid glycoprotein 1 (AGP 1) (Orosomucoid-1) (OMD 1)	P02763
ALPL	Alkaline phosphatase, tissue-nonspecific isozyme (AP-TNAP) (TNS-ALP) (TNSALP) (EC 3.1.3.1) (Alkaline phosphatase liver/bone/kidney isozyme) (Phosphoamidase) (Phosphocreatine phosphatase) (EC 3.9.1.1)	P05186
AKR1B10	Aldo-keto reductase family 1 member B10 (EC 1.1.1.300) (EC 1.1.1.54) (ARL-1) (Aldose reductase-like) (Aldose reductase-related protein) (ARP) (hARP) (Small intestine reductase) (SI reductase)	O60218
ALB	Albumin	P02768
AGRN	Agrin [Cleaved into: Agrin N-terminal 110 kDa subunit; Agrin C-terminal 110 kDa subunit; Agrin C-terminal 90 kDa fragment (C90); Agrin C-terminal 22 kDa fragment (C22)]	O00468
ACAN	Aggrecan core protein (Cartilage-specific proteoglycan core protein) (CSPCP) (Chondroitin sulfate proteoglycan core protein 1) (Chondroitin sulfate proteoglycan 1) [Cleaved into: Aggrecan core protein 2]	P16112
AFM	Afamin (Alpha-albumin) (Alpha-Alb)	P43652
ADIPOQ	Adiponectin (30 kDa adipocyte complement-related protein) (Adipocyte complement-related 30 kDa protein) (ACRP30) (Adipocyte, C1q and collagen domain-containing protein) (Adipose most abundant gene transcript 1 protein) (apM-1) (Gelatin-binding protein)	Q15848
ADGRG6	Adhesion G-protein coupled receptor G6 (Developmentally regulated G-protein-coupled receptor) (G-protein coupled receptor 126) (Vascular inducible G protein-coupled receptor) [Cleaved into: ADGRG6 N-terminal fragment (ADGRG6-NTF); ADGRG6 C-terminal fragment (ADGRG6-CTF)]	Q86SQ4
ADGRF5	Adhesion G protein-coupled receptor F5 (G-protein coupled receptor 116)	Q8IZF2
ADGRL4	Adhesion G protein-coupled receptor L4 (EGF, latrophilin and seven transmembrane domain-containing protein 1) (EGF-TM7-latrophilin-related protein) (ETL protein)	Q9HBW9
CAP1	Adenylyl cyclase-associated protein 1 (CAP 1)	Q01518
AHCY	Adenosylhomocysteinase (AdoHcyase) (EC 3.13.2.1) (S-adenosyl-L-homocysteine hydrolase)	P23526
AHCYL2	Adenosylhomocysteinase 3 (AdoHcyase 3) (EC 3.13.2.1) (IP(3)Rs binding protein released with IP(3) 2) (IRBIT2) (Long-IRBIT) (S-adenosyl-L-homocysteine hydrolase 3) (S-adenosylhomocysteine hydrolase-like protein 2)	Q96HN2
SH3BGRL	Adapter SH3BGRL (SH3 domain-binding glutamic acid-rich-like protein 1)	O75368
ACYP2	Acylphosphatase-2 (EC 3.6.1.7) (Acylphosphatase, muscle type isozyme) (Acylphosphate phosphohydrolase 2)	P14621
SUB1	Activated RNA polymerase II transcriptional coactivator p15 (Positive cofactor 4) (PC4) (SUB1 homolog) (p14)	P53999
ACTR3B	Actin-related protein 3B (ARP3-beta) (Actin-like protein 3B) (Actin-related protein ARP4)	Q9P1U1
ACTL6A	Actin-like protein 6A (53 kDa BRG1-associated factor A) (Actin-related protein Baf53a) (ArpNbeta) (BRG1-associated factor 53A) (BAF53A) (INO80 complex subunit K)	O96019
ACTB	Actin, cytoplasmic 1 (EC 3.6.4.-) (Beta-actin) [Cleaved into: Actin, cytoplasmic 1, N-terminally processed]	P60709
ACTA2	Actin, aortic smooth muscle (EC 3.6.4.-) (Alpha-actin-2) (Cell growth-inhibiting gene 46 protein) [Cleaved into: Actin, aortic smooth muscle, intermediate form]	P62736
AFAP1	Actin filament-associated protein 1 (110 kDa actin filament-associated protein) (AFAP-110)	Q8N556
ACO2	Aconitate hydratase, mitochondrial (Aconitase) (EC 4.2.1.3) (Citrate hydro-lyase)	Q99798
ASAH1	Acid ceramidase (AC) (ACDase) (Acid CDase) (EC 3.5.1.23) (Acylsphingosine deacylase) (Glycosylceramide deacylase) (EC 3.5.1.109) (N-acylethanolamine hydrolase ASAH1) (EC 3.5.1.-) (N-acylsphingosine amidohydrolase) (Putative 32 kDa heart protein) (PHP32) [Cleaved into: Acid ceramidase subunit alpha; Acid ceramidase subunit beta]	Q13510
ABI2	Abl interactor 2 (Abelson interactor 2) (Abi-2) (Abl-binding protein 3) (AblBP3) (Arg-binding protein 1) (ArgBP1)	Q9NYB9
CHL1	ATP-dependent DNA helicase DDX11 (EC 5.6.2.3) (CHL1-related protein 1) (hCHLR1) (DEAD/H-box protein 11) (DNA 5'-3' helicase DDX11) (Keratinocyte growth factor-regulated gene 2 protein) (KRG-2)	Q96FC9
PFKM	ATP-dependent 6-phosphofructokinase, muscle type (ATP-PFK) (PFK-M) (EC 2.7.1.11) (6-phosphofructokinase type A) (Phosphofructo-1-kinase isozyme A) (PFK-A) (Phosphohexokinase)	P08237
ATP5F1A	ATP synthase subunit alpha, mitochondrial (ATP synthase F1 subunit alpha)	P25705
AP2B1	AP-2 complex subunit beta (AP105B) (Adaptor protein complex AP-2 subunit beta) (Adaptor-related protein complex 2 subunit beta) (Beta-2-adaptin) (Beta-adaptin) (Clathrin assembly protein complex 2 beta large chain) (Plasma membrane adaptor HA2/AP2 adaptin beta subunit)	P63010
SLC25A6	ADP/ATP translocase 3 (ADP,ATP carrier protein 3) (ADP,ATP carrier protein, isoform T2) (ANT 2) (Adenine nucleotide translocator 3) (ANT 3) (Solute carrier family 25 member 6) [Cleaved into: ADP/ATP translocase 3, N-terminally processed]	P12236
ARF1	ADP-ribosylation factor 1 (EC 3.6.5.2)	P84077
BST1	ADP-ribosyl cyclase/cyclic ADP-ribose hydrolase 2 (EC 3.2.2.6) (ADP-ribosyl cyclase 2) (Bone marrow stromal cell antigen 1) (BST-1) (Cyclic ADP-ribose hydrolase 2) (cADPR hydrolase 2) (CD antigen CD157)	Q10588
ADAMTSL4	ADAMTS-like protein 4 (ADAMTSL-4) (Thrombospondin repeat-containing protein 1)	Q6UY14
ADAMTSL2	ADAMTS-like protein 2 (ADAMTSL-2)	Q86TH1
PLD4	5'-3' exonuclease PLD4 (EC 3.1.16.1) ((S,S)-bis(monoacylglycero)phosphate synthase PLD4) (EC 3.1.4.-) (Phospholipase D family member 4) (Phospholipase D4)	Q96BZ4
ALDH9A1	4-trimethylaminobutyraldehyde dehydrogenase (TMABA-DH) (TMABALDH) (EC 1.2.1.47) (Aldehyde dehydrogenase E3 isozyme) (Aldehyde dehydrogenase family 9 member A1) (EC 1.2.1.3) (Formaldehyde dehydrogenase) (EC 1.2.1.46) (Gamma-aminobutyraldehyde dehydrogenase) (EC 1.2.1.19) (R-aminobutyraldehyde dehydrogenase) [Cleaved into: 4-trimethylaminobutyraldehyde dehydrogenase, N-terminally processed]	P49189
PDAP1	28 kDa heat- and acid-stable phosphoprotein (PDGF-associated protein) (PAP) (PDGFA-associated protein 1) (PAP1)	Q13442
YWHAZ	14-3-3 protein zeta/delta (Protein kinase C inhibitor protein 1) (KCIP-1)	P63104
SFN	14-3-3 protein sigma (Epithelial cell marker protein 1) (Stratifin)	P31947
YWHAE	14-3-3 protein epsilon (14-3-3E)	P62258

## Sheet: Table 2S
Supplementary Table 2S - Significant protein without considering sex
Gene name	Protein name	Protein ID	logFC	adj.P.Val
CAMK4	Calcium/calmodulin-dependent protein kinase type IV	P08414	-11.3051	3.08701e-44
OPTN	Optineurin	Q5M7B7	6.79388	2.2968e-25
SHMT2	Serine hydroxymethyltransferase, mitochondrial	P14519	-9.96358	2.05666e-20
MAP1A	Microtubule-associated protein 1A	P34926	9.64427	8.52923e-17
LCP1	Larval cuticle protein 1	O02443	3.46246	4.96117e-14
CTSH	Cathepsin H	A0A087X0D5	2.63851	5.46652e-14
ZNF800	Zinc finger protein 800	Q2TB10	-2.32057	2.08291e-13
SRSF4	Serine/arginine-rich splicing factor 4	Q08170	6.67276	5.31395e-13
TAGLN2	Transgelin-2	P37802	2.77212	5.31395e-13
LMNB1	Lamin-B1	P20700	6.20245	9.28074e-11
LILRB1	Leukocyte immunoglobulin-like receptor subfamily B member 1	Q8NHL6	2.21336	9.28074e-11
RPL4	Large ribosomal subunit protein uL4	P36578	4.25	9.64685e-11
IGHV3-48	Immunoglobulin heavy variable 3-48	P01763	2.48027	2.01445e-10
DLST	Dihydrolipoyllysine-residue succinyltransferase component of 2-oxoglutarate dehydrogenase complex, mitochondrial	P36957	3.94525	2.01445e-10
ATP2A2	Sarcoplasmic/endoplasmic reticulum calcium ATPase 2	P16615	7.43131	3.14935e-10
SRP14	Signal recognition particle 14 kDa protein	P37108	2.91979	3.53602e-10
MYH7B	Myosin-7B	A7E2Y1	5.82946	1.37661e-09
TC2N	Tandem C2 domains nuclear protein	Q8N9U0	2.65125	2.02986e-09
TNXB	Tenascin-X	P22105	2.0092	2.34043e-09
SRSF2	Serine/arginine-rich splicing factor 2	Q01130	2.49278	4.9229e-09
ARMH4	Armadillo-like helical domain-containing protein 4	Q86TY3	6.38516	4.9229e-09
AP2B1	AP-2 complex subunit beta	P63010	2.03592	5.29174e-09
PDGFB	Platelet-derived growth factor subunit B	P01127	4.17552	6.78716e-09
IGK_HUMAN			2.89711	7.78637e-09
PROC	Vitamin K-dependent protein C	P04070	4.00862	1.80141e-08
HSP90AA1	Heat shock protein HSP 90-alpha	P07900	4.19049	5.24637e-08
KRT85	Keratin, type II cuticular Hb5	P78386	-5.49418	1.11589e-07
RNASE4	Ribonuclease 4	P34096	1.70901	1.15528e-07
FAU	Ubiquitin-like FUBI-ribosomal protein eS30 fusion protein	P62861	2.59989	1.4476e-07
IL18BP	Interleukin-18-binding protein	O95998	1.90941	4.09823e-07
IGHV1-18	Immunoglobulin heavy variable 1-18	IGHV1-18	2.56729	5.38164e-07
CCN2	CCN family member 2	P29279	3.73013	7.42701e-07
ACYP2	Acylphosphatase-2	P14621	2.9223	7.97631e-07
CA2	Carbonic anhydrase 2	P00918	2.29224	1.09601e-06
MAP3K2	Mitogen-activated protein kinase kinase kinase 2	Q9Y2U5	1.76997	1.18818e-06
KRT34	Keratin, type I cuticular Ha4	O76011	-4.2555	1.26538e-06
MYH9	Myosin-9	P35579	2.33954	2.7939e-06
IGHV3-43D	Immunoglobulin heavy variable 3-43D	P0DP04	6.07262	3.04904e-06
CTSF	Cathepsin F	Q9UBX1	2.24845	4.41575e-06
AGRN	Agrin	O00468	1.83486	5.601e-06
SLC25A6	ADP/ATP translocase 3	P12236	4.66156	1.23372e-05
THRAP3	Thyroid hormone receptor-associated protein 3	Q9Y2W1	1.67449	2.71426e-05
DSC3	Desmocollin-2	Q02487	1.85294	2.85004e-05
KRT27	Keratin, type I cytoskeletal 27	Q7Z3Y8	2.79147	2.98103e-05
CST3	Cystatin-C	P01034	3.44029	3.38246e-05
NHERF1	Na(+)/H(+) exchange regulatory cofactor NHE-RF1	O14745	2.23355	3.52264e-05
IGHV1-8	Immunoglobulin heavy variable 1-8	P0DP01	2.08384	6.21134e-05
ADAMTSL2	ADAMTS-like protein 2	Q86TH1	2.83388	6.36219e-05
MAP4	Microtubule-associated protein 4	P27816	1.46025	7.42407e-05
ASAH1	Acid ceramidase	Q13510	3.91413	7.83305e-05
PCNP	PEST proteolytic signal-containing nuclear protein	Q8WW12	1.97381	8.8182e-05
MCAM	Cell surface glycoprotein MUC18	P43121	2.22432	0.000113816
LASP1	LIM and SH3 domain protein 1	Q14847	3.11851	0.000120337
KRT79	Keratin, type II cytoskeletal 79	Q5XKE5	-1.19696	0.000125018
YWHAE	14-3-3 protein epsilon	P62258	-3.65363	0.000130183
RPS6	Small ribosomal subunit protein eS6	P62753	2.80828	0.000150553
CLINT1	Clathrin interactor 1	Q14677	2.34239	0.000163989
MYH10	Myosin-10	P35580	3.27598	0.000176921
CAPN1	Calpain-1 catalytic subunit	P07384	1.80984	0.000180482
CHRDL2	Chordin-like protein 2	Q6WN34	2.82519	0.000180482
KRT31	Keratin, type I cuticular Ha1	Q15323	-2.70117	0.000180482
IGKV1-12	Immunoglobulin kappa variable 1-12	A0A0C4DH73	4.13719	0.000182572
OPCML	Opioid-binding protein/cell adhesion molecule	Q14982	1.50801	0.000230313
CSF2RA	Granulocyte-macrophage colony-stimulating factor receptor subunit alpha	P15509	2.52445	0.00023083
RPL27A	Large ribosomal subunit protein uL15	E9PJD9	1.3345	0.000233837
HAL	Histidine ammonia-lyase	P42357	2.14418	0.000292216
IGHE	Immunoglobulin heavy constant epsilon	P01854	1.54862	0.000315189
STOM	Stomatin	P27105	1.6098	0.0003321
TMEM25	Transmembrane protein 25	Q86YD3	2.21359	0.00039622
GYG1	Glycogenin-1	P46976	1.60344	0.000460539
RPL30	Large ribosomal subunit protein eL30	P62888	1.44238	0.000544356
TGOLN2	Trans-Golgi network integral membrane protein 2	O43493	1.75629	0.000705932
LDHA	L-lactate dehydrogenase A chain	P00338	1.53957	0.000730464
SAA1	Serum amyloid A-1 protein	P0DJI8	5.35106	0.000730464
CPQ	Carboxypeptidase Q	Q9Y646	1.70987	0.000765593
PDCD1LG2	Programmed cell death 1 ligand 2	Q9BQ51	2.46651	0.000929188
CD163	Scavenger receptor cysteine-rich type 1 protein M130	Q86VB7	2.25133	0.000937679
VCY	Testis-specific basic protein Y 1	O14598	1.31346	0.00146446
SERPINA12	Serpin A12	Q8IW75	1.50141	0.00159275
IGFBP7	Insulin-like growth factor-binding protein 7	Q16270	1.7962	0.00159275
IGLV10-54	Immunoglobulin lambda variable 10-54	A0A075B6I4	3.38544	0.00166364
IGHV3-64	Immunoglobulin heavy variable 3-64	A0A075B6Q5	1.61498	0.00191635
CORO1A	Coronin-1A	P31146	1.37833	0.00238575
IL7R	Interleukin-7 receptor subunit alpha	P16871	3.39427	0.00244344
HSPG2	Basement membrane-specific heparan sulfate proteoglycan core protein	P98160	1.86845	0.00276928
PSMB6	Proteasome subunit beta type-6	P28072	1.55535	0.00280357
LEPR	Leptin receptor gene-related protein	O15243	1.85161	0.00328426
FYB1	FYN-binding protein 1	O15117	2.47542	0.00354096
SERPINB1	Leukocyte elastase inhibitor	P30740	1.20006	0.00389634
MECP2	Methyl-CpG-binding protein 2	P51608	3.47594	0.00438672
FERMT3	Fermitin family homolog 3	Q86UX7	1.69004	0.00438672
LPL	Lipoprotein lipase	P06858	2.32501	0.00471816
IL13RA1	Interleukin-13 receptor subunit alpha-1	P78552	2.3921	0.00526858
GLUL	Glutamine synthetase	P15104	3.39979	0.00536803
CLIP2	CAP-Gly domain-containing linker protein 2	Q9UDT6	2.22328	0.00536811
EMD	Emerin	P50402	0.861496	0.00543643
SELP	P-selectin	P16109	2.22035	0.00575264
SEMG1	Semenogelin-1	P04279	3.4327	0.00591109
CORO1C	Coronin-1C	Q9ULV4	1.04383	0.00591109
OSCAR	Osteoclast-associated immunoglobulin-like receptor	Q8IYS5	1.28392	0.00626314
IGLV1-40	Immunoglobulin lambda variable 1-40	P01703	4.211	0.00628595
CA1	Carbonic anhydrase 1	P00915	1.31174	0.00640944
LCP2	Lymphocyte cytosolic protein 2	Q13094	3.8676	0.00697609
PCBP1	Poly(rC)-binding protein 1	Q15365	1.60615	0.00715926
RALY	RNA-binding protein Raly	Q9UKM9	1.34475	0.00719298
TTN	Titin	Q8WZ42	-3.30558	0.00735668
A2ML1	Alpha-2-macroglobulin-like protein 1	A8K2U0	1.40437	0.00805452
NCCRP1	F-box only protein 50	Q6ZVX7	1.57045	0.00829167
CSF1	Macrophage colony-stimulating factor 1	P09603	1.4543	0.00882328
NEO1	Neogenin	Q92859	3.93839	0.00884706
KRT73	Keratin, type II cytoskeletal 73	Q86Y46	1.70709	0.00884706
RPS14	Small ribosomal subunit protein uS11	P62263	1.22325	0.00961146
CPA4	Carboxypeptidase A4	Q9UI42	1.56192	0.00974836
COLEC10	Collectin-10	Q9Y6Z7	2.57129	0.00994659
DYNLL1	Dynein light chain 1, cytoplasmic	P63167	1.22108	0.0103306
RABL6	Rab-like protein 6	Q3YEC7	2.24134	0.0104951
CNBP	CCHC-type zinc finger nucleic acid binding protein	P62633	1.52329	0.0110662
IGLV2-11	Immunoglobulin lambda variable 2-11	P01706	2.9054	0.0119844
NACA	Nascent polypeptide-associated complex subunit alpha, muscle-specific form	E9PAV3	2.76394	0.0144815
MYH3	Myosin-3	P11055	-1.94482	0.0156867
TFIP11	Tuftelin-interacting protein 11	Q9UBB9	1.37755	0.0167421
LYVE1	Lymphatic vessel endothelial hyaluronic acid receptor 1	Q9Y5Y7	-2.61558	0.0179433
SERPING1	Plasma protease C1 inhibitor	P05155	1.04597	0.0179433
C18orf63	Uncharacterized protein C18orf63	Q68DL7	1.38456	0.0196525
KIAA0753	Protein moonraker	Q2KHM9	1.00832	0.0196582
ARF1	ADP-ribosylation factor 1	P84077	2.37755	0.0205401
FGL2	Fibroleukin	Q14314	4.20111	0.0212929
A1BG	Alpha-1B-glycoprotein	P04217	1.40521	0.0218231
PDLIM7	PDZ and LIM domain protein 7	Q9NR12	3.86348	0.0220142
CAP1	Adenylyl cyclase-associated protein 1	Q01518	3.84458	0.0235343
S100A7	Protein S100-A7	P31151	2.78376	0.0245787
FAS	Tumor necrosis factor receptor superfamily member 6	P25445	1.25053	0.0251122
TMEM40	Transmembrane protein 40	Q8WWA1	3.60349	0.0252567
PRSS8	Prostasin	Q16651	1.65063	0.025267
ARHGAP15	Rho GTPase-activating protein 15	Q53QZ3	3.30014	0.025267
MADCAM1	Mucosal addressin cell adhesion molecule	Q13477	1.98454	0.0260499
PCOLCE	Procollagen C-endopeptidase enhancer 1	Q15113	1.95592	0.0260499
BASP1	Brain acid soluble protein 1	P80723	1.10583	0.0260624
CTRB2	Chymotrypsinogen B2	Q6GPI1	3.25647	0.0261895
LBP	Lipopolysaccharide-binding protein	P18428	2.80861	0.0263816
C1QC	Complement C1q subcomponent subunit C	P02747	2.91809	0.0280475
CHGB	Secretogranin-1	P05060	1.13354	0.0282892
TPM3	Tropomyosin alpha-3 chain	P06753	2.04216	0.0282892
IVL	Involucrin	P07476	0.882526	0.0287989
KRT76	Keratin, type II cytoskeletal 2 oral	Q01546	-2.72419	0.0305909
IGHV5-10-1	Immunoglobulin heavy variable 5-10-1	A0A0J9YXX1	-3.13181	0.0305909
IGHV6-1	Immunoglobulin heavy variable 6-1	A0A0B4J1U7	2.93432	0.0323167
IGKV3-7	Probable non-functional immunoglobulin kappa variable 3-7	A0A075B6H7	1.36801	0.0323167
LTF	Lactotransferrin	P02788	1.3611	0.0323167
LRRC4B	Leucine-rich repeat-containing protein 4B	Q9NT99	-0.847338	0.0323167
COTL1	Coactosin-like protein	Q14019	4.00504	0.0324576
ST8SIA4	CMP-N-acetylneuraminate-poly-alpha-2,8-sialyltransferase	Q92187	1.26762	0.0378672
SUSD5	Sushi domain-containing protein 5	O60279	1.32595	0.0378672
BRD3	Bromodomain-containing protein 3	Q15059	0.809908	0.038323
PFKM	ATP-dependent 6-phosphofructokinase, muscle type	P08237	-1.47754	0.0390315
LILRB5	Leukocyte immunoglobulin-like receptor subfamily B member 5	O75023	3.59581	0.0400329
HMGB3	High mobility group protein B3	O15347	-0.804328	0.0400329
HSPA5	Endoplasmic reticulum chaperone BiP	P11021	2.60517	0.0438359
MTDH	Protein LYRIC	Q86UE4	4.6115	0.0442994
HPX	Hemopexin	P02790	0.630827	0.0443795
DPP4	Dipeptidyl peptidase 4	P27487	2.12086	0.0452626
IGLV5-39	Immunoglobulin lambda variable 5-39	A0A0G2JS06	-3.05299	0.0481087
SRGN	Serglycin	P10124	2.93686	0.0481087

## Sheet: Table 3S
Supplementary Table 3S -Total protein considering sex
Gene name	Protein name	Protein ID
IGKV3-7	Probable non-functional immunoglobulin kappa variable 3-7	A0A075B6H7
IGLV4-69	Immunoglobulin lambda variable 4-69	A0A075B6H9
IGLV8-61	Immunoglobulin lambda variable 8-61	A0A075B6I0
IGLV4-60	Immunoglobulin lambda variable 4-60	A0A075B6I1
IGLV10-54	Immunoglobulin lambda variable 10-54	A0A075B6I4
IGLV5-37	Immunoglobulin lambda variable 5-37	A0A075B6J1
IGLV2-18	Immunoglobulin lambda variable 2-18	A0A075B6J9
IGLV3-16	Immunoglobulin lambda variable 3-16	A0A075B6K0
IGLV3-10	Immunoglobulin lambda variable 3-10	A0A075B6K4
IGLV3-9	Immunoglobulin lambda variable 3-9	A0A075B6K5
IGHV3-64	Immunoglobulin heavy variable 3-64	A0A075B6Q5
IGHV4-4	Immunoglobulin heavy variable 4-4	A0A075B6R2
IGKV2D-29	Immunoglobulin kappa variable 2D-29	A0A075B6S2
IGKV1-27	Immunoglobulin kappa variable 1-27	A0A075B6S5
IGLV5-45	Immunoglobulin lambda variable 5-45	A0A087WSX0
IGKV3D-15	Immunoglobulin kappa variable 3D-15	A0A087WSY6
IGHV3-49	Immunoglobulin heavy variable 3-49	A0A0A0MS15
IGHV6-1	Immunoglobulin heavy variable 6-1	A0A0B4J1U7
IGHV3-15	Immunoglobulin heavy variable 3-15	A0A0B4J1V0
IGHV3-74	Immunoglobulin heavy variable 3-74	A0A0B4J1X5
IGLV9-49	Immunoglobulin lambda variable 9-49	A0A0B4J1Y8
IGHV3-72	Immunoglobulin heavy variable 3-72	A0A0B4J1Y9
IGKV6-21	Immunoglobulin kappa variable 6-21	A0A0C4DH24
IGKV3D-20	Immunoglobulin kappa variable 3D-20	A0A0C4DH25
IGHV1-18	Immunoglobulin heavy variable 1-18	A0A0C4DH31
IGHV4-28	Immunoglobulin heavy variable 4-28	A0A0C4DH34
IGHV3-35	Probable non-functional immunoglobulin heavy variable 3-35	A0A0C4DH35
IGHV5-51	Immunoglobulin heavy variable 5-51	A0A0C4DH38
IGHV2-70D	Immunoglobulin heavy variable 2-70D	A0A0C4DH43
IGKV2-24	Immunoglobulin kappa variable 2-24	A0A0C4DH68
IGKV1-12	Immunoglobulin kappa variable 1-12	A0A0C4DH73
IGLV5-39	Immunoglobulin lambda variable 5-39	A0A0G2JS06
IGHV5-10-1	Immunoglobulin heavy variable 5-10-1	A0A0J9YXX1
IGLC7	Immunoglobulin lambda constant 7 (Ig lambda-7 chain C region)	A0M8Q6
SSC5D	Soluble scavenger receptor cysteine-rich domain-containing protein SSC5D (Soluble scavenger protein with 5 SRCR domains) (SSc5D)	A1L4H1
A2ML1	Alpha-2-macroglobulin-like protein 1 (C3 and PZP-like alpha-2-macroglobulin domain-containing protein 9)	A8K2U0
IGLL5	Immunoglobulin lambda-like polypeptide 5 (G lambda-1) (Germline immunoglobulin lambda 1)	B9A064
NACA	Nascent polypeptide-associated complex subunit alpha, muscle-specific form (Alpha-NAC, muscle-specific form) (skNAC)	E9PAV3
PDLIM1	PDZ and LIM domain protein 1 (C-terminal LIM domain protein 1) (Elfin) (LIM domain protein CLP-36)	O00151
SIRPB1	Signal-regulatory protein beta-1 (SIRP-beta-1) (CD172 antigen-like family member B) (CD antigen CD172b)	O00241
QSOX1	Sulfhydryl oxidase 1 (hQSOX) (EC 1.8.3.2) (Quiescin Q6)	O00391
AGRN	Agrin [Cleaved into: Agrin N-terminal 110 kDa subunit; Agrin C-terminal 110 kDa subunit; Agrin C-terminal 90 kDa fragment (C90); Agrin C-terminal 22 kDa fragment (C22)]	O00468
CHL1	Neural cell adhesion molecule L1-like protein (Close homolog of L1) [Cleaved into: Processed neural cell adhesion molecule L1-like protein]	O00533
RNASET2	Ribonuclease T2 (EC 4.6.1.19) (Ribonuclease 6)	O00584
PODXL	Podocalyxin (GCTM-2 antigen) (Gp200) (Podocalyxin-like protein 1) (PC) (PCLP-1)	O00592
NHERF1	Na(+)/H(+) exchange regulatory cofactor NHE-RF1 (NHERF-1) (Ezrin-radixin-moesin-binding phosphoprotein 50) (EBP50) (Regulatory cofactor of Na(+)/H(+) exchanger) (Sodium-hydrogen exchanger regulatory factor 1) (Solute carrier family 9 isoform A3 regulatory factor 1)	O14745
NRP1	Neuropilin-1 (Vascular endothelial cell growth factor 165 receptor) (CD antigen CD304)	O14786
APOL1	Apolipoprotein L1 (Apolipoprotein L) (Apo-L) (ApoL) (Apolipoprotein L-I) (ApoL-I)	O14791
PPP1R12A	Protein phosphatase 1 regulatory subunit 12A (Myosin phosphatase-targeting subunit 1) (Myosin phosphatase target subunit 1) (Protein phosphatase myosin-binding subunit)	O14974
FYB1	FYN-binding protein 1 (Adhesion and degranulation promoting adaptor protein) (ADAP) (FYB-120/130) (p120/p130) (FYN-T-binding protein) (SLAP-130) (SLP-76-associated phosphoprotein)	O15117
LEPR	Leptin receptor gene-related protein (Endospanin-1) (Leptin receptor overlapping transcript protein) (OB-R gene-related protein) (OB-RGRP)	O15243
CHAD	Chondroadherin (Cartilage leucine-rich protein)	O15335
HMGB3	High mobility group protein B3 (High mobility group protein 2a) (HMG-2a) (High mobility group protein 4) (HMG-4)	O15347
NCAM2	Neural cell adhesion molecule 2 (N-CAM-2) (NCAM-2)	O15394
TNRC18	Trinucleotide repeat-containing gene 18 protein (Long CAG trinucleotide repeat-containing gene 79 protein)	O15417
TGOLN2	Trans-Golgi network integral membrane protein 2 (Trans-Golgi network glycoprotein 46) (TGN38 homolog) (hTGN46) (Trans-Golgi network glycoprotein 48) (hTGN48) (Trans-Golgi network glycoprotein 51) (hTGN51) (Trans-Golgi network protein 2)	O43493
ENSA	Alpha-endosulfine (ARPP-19e)	O43768
KRT86	Keratin, type II cuticular Hb6 (Hair keratin K2.11) (Keratin-86) (K86) (Type II hair keratin Hb6) (Type-II keratin Kb26)	O43790
CD5L	CD5 antigen-like (Apoptosis inhibitor expressed by macrophages) (hAIM) (CT-2) (IgM-associated peptide) (SP-alpha)	O43866
AKR1B10	Aldo-keto reductase family 1 member B10 (EC 1.1.1.300) (EC 1.1.1.54) (ARL-1) (Aldose reductase-like) (Aldose reductase-related protein) (ARP) (hARP) (Small intestine reductase) (SI reductase)	O60218
SUSD5	Sushi domain-containing protein 5	O60279
PPL	Periplakin (190 kDa paraneoplastic pemphigus antigen) (195 kDa cornified envelope precursor protein)	O60437
H2BC12	Histone H2B type 1-K (H2B K) (HIRA-interacting protein 1)	O60814
EIF5B	Eukaryotic translation initiation factor 5B (eIF-5B) (EC 3.6.5.3) (Translation initiation factor IF-2)	O60841
LILRA1	Leukocyte immunoglobulin-like receptor subfamily A member 1 (CD85 antigen-like family member I) (Leukocyte immunoglobulin-like receptor 6) (LIR-6) (CD antigen CD85i)	O75019
LILRB5	Leukocyte immunoglobulin-like receptor subfamily B member 5 (CD85 antigen-like family member C) (Leukocyte immunoglobulin-like receptor 8) (LIR-8) (CD antigen CD85c)	O75023
CPNE3	Copine-3 (Copine III)	O75131
ICOSLG	ICOS ligand (B7 homolog 2) (B7-H2) (B7-like protein Gl50) (B7-related protein 1) (B7RP-1) (CD antigen CD275)	O75144
GGCT	Gamma-glutamylcyclotransferase (EC 4.3.2.9) (Cytochrome c-releasing factor 21)	O75223
ALOX12B	Arachidonate 12-lipoxygenase, 12R-type (12R-LOX) (12R-lipoxygenase) (EC 1.13.11.-) (Epidermis-type lipoxygenase 12)	O75342
SH3BGRL	Adapter SH3BGRL (SH3 domain-binding glutamic acid-rich-like protein 1)	O75368
FLNB	Filamin-B (FLN-B) (ABP-278) (ABP-280 homolog) (Actin-binding-like protein) (Beta-filamin) (Filamin homolog 1) (Fh1) (Filamin-3) (Thyroid autoantigen) (Truncated actin-binding protein) (Truncated ABP)	O75369
CLN5	Bis(monoacylglycero)phosphate synthase CLN5 (BMP synthase CLN5) (EC 2.3.1.-) (Ceroid-lipofuscinosis neuronal protein 5) (Protein CLN5) (Palmitoyl protein thioesterase CLN5) (EC 3.1.2.22) (S-depalmitoylase CLN5) [Cleaved into: Bis(monoacylglycero)phosphate synthase CLN5, secreted form]	O75503
PGLYRP1	Peptidoglycan recognition protein 1 (Peptidoglycan recognition protein short) (PGRP-S)	O75594
FCN3	Ficolin-3 (Collagen/fibrinogen domain-containing lectin 3 p35) (Collagen/fibrinogen domain-containing protein 3) (Hakata antigen)	O75636
ATRN	Attractin (DPPT-L) (Mahogany homolog)	O75882
STC2	Stanniocalcin-2 (STC-2) (Stanniocalcin-related protein) (STC-related protein) (STCRP)	O76061
APOM	Apolipoprotein M (Apo-M) (ApoM) (Protein G3a)	O95445
VNN1	Pantetheinase (EC 3.5.1.92) (Pantetheine hydrolase) (Tiff66) (Vascular non-inflammatory molecule 1) (Vanin-1)	O95497
CAVIN2	Caveolae-associated protein 2 (Cavin-2) (PS-p68) (Phosphatidylserine-binding protein) (Serum deprivation-response protein)	O95810
SCGB1D2	Secretoglobin family 1D member 2 (Lipophilin-B)	O95969
NUDT3	Diphosphoinositol polyphosphate phosphohydrolase 1 (DIPP-1) (EC 3.6.1.52) (Diadenosine hexaphosphate hydrolase) (Ap6A hydrolase) (EC 3.6.1.61) (Endopolyphosphatase) (EC 3.6.1.10) (Nucleoside diphosphate-linked moiety X motif 3) (Nudix motif 3) (m7GpppN-mRNA hydrolase) (EC 3.6.1.62) (m7GpppX diphosphatase) (EC 3.6.1.59)	O95989
ACTL6A	Actin-like protein 6A (53 kDa BRG1-associated factor A) (Actin-related protein Baf53a) (ArpNbeta) (BRG1-associated factor 53A) (BAF53A) (INO80 complex subunit K)	O96019
LDHA	L-lactate dehydrogenase A chain (LDH-A) (EC 1.1.1.27) (Cell proliferation-inducing gene 19 protein) (LDH muscle subunit) (LDH-M) (Renal carcinoma antigen NY-REN-59)	P00338
SOD1	Superoxide dismutase [Cu-Zn] (EC 1.15.1.1) (Superoxide dismutase 1) (hSod1)	P00441
CP	Ceruloplasmin (Cuproxidase ceruloplasmin) (EC 1.16.3.4) (Ferroxidase ceruloplasmin) (EC 1.16.3.1) (Glutathione peroxidase ceruloplasmin) (EC 1.11.1.9) (Glutathione-dependent peroxiredoxin ceruloplasmin) (EC 1.11.1.27)	P00450
F13A1	Coagulation factor XIII A chain (Coagulation factor XIIIa) (EC 2.3.2.13) (Protein-glutamine gamma-glutamyltransferase A chain) (Transglutaminase A chain)	P00488
PNP	Purine nucleoside phosphorylase (PNP) (EC 2.4.2.1) (Inosine phosphorylase) (Inosine-guanosine phosphorylase)	P00491
EGFR	Epidermal growth factor receptor (EC 2.7.10.1) (Proto-oncogene c-ErbB-1) (Receptor tyrosine-protein kinase erbB-1)	P00533
PGK1	Phosphoglycerate kinase 1 (EC 2.7.11.1) (EC 2.7.2.3) (Cell migration-inducing gene 10 protein) (Primer recognition protein 2) (PRP 2)	P00558
F2	Prothrombin (EC 3.4.21.5) (Coagulation factor II) [Cleaved into: Activation peptide fragment 1; Activation peptide fragment 2; Thrombin light chain; Thrombin heavy chain]	P00734
C1R	Complement C1r subcomponent (EC 3.4.21.41) (Complement component 1 subcomponent r) [Cleaved into: Complement C1r subcomponent heavy chain; Complement C1r subcomponent light chain]	P00736
HP	Haptoglobin (Zonulin) [Cleaved into: Haptoglobin alpha chain; Haptoglobin beta chain]	P00738
HPR	Haptoglobin-related protein	P00739
F9	Coagulation factor IX (EC 3.4.21.22) (Christmas factor) (Plasma thromboplastin component) (PTC) [Cleaved into: Coagulation factor IXa light chain; Coagulation factor IXa heavy chain]	P00740
F10	Coagulation factor X (EC 3.4.21.6) (Stuart factor) (Stuart-Prower factor) [Cleaved into: Factor X light chain; Factor X heavy chain; Activated factor Xa heavy chain]	P00742
CFD	Complement factor D (EC 3.4.21.46) (Adipsin) (C3 convertase activator) (Properdin factor D)	P00746
PLG	Plasminogen (EC 3.4.21.7) [Cleaved into: Plasmin heavy chain A; Activation peptide; Angiostatin; Plasmin heavy chain A, short form; Plasmin light chain B]	P00747
F12	Coagulation factor XII (EC 3.4.21.38) (Hageman factor) (HAF) [Cleaved into: Coagulation factor XIIa heavy chain; Beta-factor XIIa part 1; Coagulation factor XIIa light chain (Beta-factor XIIa part 2)]	P00748
CFB	Complement factor B (EC 3.4.21.47) (C3/C5 convertase) (Glycine-rich beta glycoprotein) (GBG) (PBF2) (Properdin factor B) [Cleaved into: Complement factor B Ba fragment; Complement factor B Bb fragment]	P00751
CA1	Carbonic anhydrase 1 (EC 4.2.1.1) (Carbonate dehydratase I) (Carbonic anhydrase B) (CAB) (Carbonic anhydrase I) (CA-I) (Cyanamide hydratase CA1) (EC 4.2.1.69)	P00915
CA2	Carbonic anhydrase 2 (EC 4.2.1.1) (Carbonate dehydratase II) (Carbonic anhydrase C) (CAC) (Carbonic anhydrase II) (CA-II) (Cyanamide hydratase CA2) (EC 4.2.1.69)	P00918
SERPINC1	Antithrombin-III (ATIII) (Serpin C1)	P01008
SERPINA1	Alpha-1-antitrypsin (Alpha-1 protease inhibitor) (Alpha-1-antiproteinase) (Serpin A1) [Cleaved into: Short peptide from AAT (SPAAT)]	P01009
SERPINA3	Alpha-1-antichymotrypsin (ACT) (Cell growth-inhibiting gene 24/25 protein) (Serpin A3) [Cleaved into: Alpha-1-antichymotrypsin His-Pro-less]	P01011
AGT	Angiotensinogen (Serpin A8) [Cleaved into: Angiotensin-1 (Angiotensin 1-10) (Angiotensin I) (Ang I); Angiotensin-2 (Angiotensin 1-8) (Angiotensin II) (Ang II); Angiotensin-3 (Angiotensin 2-8) (Angiotensin III) (Ang III) (Des-Asp[1]-angiotensin II); Angiotensin-4 (Angiotensin 3-8) (Angiotensin IV) (Ang IV); Angiotensin 1-9; Angiotensin 1-7; Angiotensin 1-5; Angiotensin 1-4]	P01019
A2M	Alpha-2-macroglobulin (Alpha-2-M) (C3 and PZP-like alpha-2-macroglobulin domain-containing protein 5)	P01023
C3	Complement C3 (C3 and PZP-like alpha-2-macroglobulin domain-containing protein 1) [Cleaved into: Complement C3 beta chain; C3-beta-c (C3bc); Complement C3 alpha chain; C3a anaphylatoxin; Acylation stimulating protein (ASP) (C3adesArg); Complement C3b alpha' chain; Complement C3c alpha' chain fragment 1; Complement C3dg fragment; Complement C3g fragment; Complement C3d fragment; Complement C3f fra…	P01024
C5	Complement C5 (C3 and PZP-like alpha-2-macroglobulin domain-containing protein 4) [Cleaved into: Complement C5 beta chain; Complement C5 alpha chain; C5a anaphylatoxin; Complement C5 alpha' chain]	P01031
TIMP1	Metalloproteinase inhibitor 1 (Erythroid-potentiating activity) (EPA) (Fibroblast collagenase inhibitor) (Collagenase inhibitor) (Tissue inhibitor of metalloproteinases 1) (TIMP-1)	P01033
CST3	Cystatin-C (Cystatin-3) (Gamma-trace) (Neuroendocrine basic polypeptide) (Post-gamma-globulin)	P01034
CSTA	Cystatin-A (Cystatin-AS) (Stefin-A) [Cleaved into: Cystatin-A, N-terminally processed]	P01040
KNG1	Kininogen-1 (Alpha-2-thiol proteinase inhibitor) (Fitzgerald factor) (High molecular weight kininogen) (HMWK) (Williams-Fitzgerald-Flaujeac factor) [Cleaved into: Kininogen-1 heavy chain; T-kinin (Ile-Ser-Bradykinin); Bradykinin (Kallidin I); Lysyl-bradykinin (Kallidin II); Kininogen-1 light chain; Low molecular weight growth-promoting factor]	P01042
PDGFB	Platelet-derived growth factor subunit B (PDGF subunit B) (PDGF-2) (Platelet-derived growth factor B chain) (Platelet-derived growth factor beta polypeptide) (Proto-oncogene c-Sis) (Becaplermin)	P01127
TGFB1	Transforming growth factor beta-1 proprotein [Cleaved into: Latency-associated peptide (LAP); Transforming growth factor beta-1 (TGF-beta-1)]	P01137
PNP	Pancreatic polypeptide prohormone (PH) (Pancreatic polypeptide Y) (Obinepitide) [Cleaved into: Pancreatic polypeptide (HPP) (PP); Pancreatic icosapeptide (PI)]	P01298
JCHAIN	Immunoglobulin J chain (Joining chain of multimeric IgA and IgM)	P01591
IGKV1-33	Immunoglobulin kappa variable 1-33 (Ig kappa chain V-I region AU) (Ig kappa chain V-I region Ka)	P01594
IGKV1-17	Immunoglobulin kappa variable 1-17 (Ig kappa chain V-I region Gal) (Ig kappa chain V-I region WEA)	P01599
IGKV1-5	Immunoglobulin kappa variable 1-5 (Ig kappa chain V-I region CAR) (Ig kappa chain V-I region EU) (Ig kappa chain V-I region HK102) (Ig kappa chain V-I region Kue)	P01602
IGKV3-20	Immunoglobulin kappa variable 3-20 (Ig kappa chain V-III region B6) (Ig kappa chain V-III region GOL) (Ig kappa chain V-III region HAH) (Ig kappa chain V-III region HIC) (Ig kappa chain V-III region IARC/BL41) (Ig kappa chain V-III region NG9) (Ig kappa chain V-III region SIE) (Ig kappa chain V-III region Ti) (Ig kappa chain V-III region WOL)	P01619
IGLV1-47	Immunoglobulin lambda variable 1-47 (Ig lambda chain V-I region HA) (Ig lambda chain V-I region WAH)	P01700
IGLV1-51	Immunoglobulin lambda variable 1-51 (Ig lambda chain V-I region BL2) (Ig lambda chain V-I region EPS) (Ig lambda chain V-I region NEW) (Ig lambda chain V-I region NIG-64)	P01701
IGLV1-40	Immunoglobulin lambda variable 1-40 (Ig lambda chain V-I region NEWM)	P01703
IGLV2-23	Immunoglobulin lambda variable 2-23 (Ig lambda chain V-II region NEI)	P01705
IGLV2-11	Immunoglobulin lambda variable 2-11 (Ig gamma lambda chain V-II region DOT) (Ig lambda chain V-II region BOH) (Ig lambda chain V-II region BUR) (Ig lambda chain V-II region NIG-58) (Ig lambda chain V-II region TRO) (Ig lambda chain V-II region WIN)	P01706
IGLV2-8	Immunoglobulin lambda variable 2-8 (Ig lambda chain V-II region BO) (Ig lambda chain V-II region MGC)	P01709
IGLV3-19	Immunoglobulin lambda variable 3-19 (Ig lambda chain V-III region SH)	P01714
IGLV3-27	Immunoglobulin lambda variable 3-27 (Ig lambda chain V-IV region Kern)	P01718
IGLV6-57	Immunoglobulin lambda variable 6-57 (Ig lambda chain V-VI region AR) (Ig lambda chain V-VI region EB4) (Ig lambda chain V-VI region NIG-48) (Ig lambda chain V-VI region SUT) (Ig lambda chain V-VI region WLT)	P01721
IGHV1-69	Immunoglobulin heavy variable 1-69 (Ig heavy chain V-I region EU) (Ig heavy chain V-I region SIE) (Ig heavy chain V-I region WOL)	P01742
IGHV3-48	Immunoglobulin heavy variable 3-48 (Ig heavy chain V-III region WEA)	P01763
IGHV3-13	Immunoglobulin heavy variable 3-13 (Ig heavy chain V-III region BRO)	P01766
IGHV3-30	Immunoglobulin heavy variable 3-30 (Ig heavy chain V-III region BUR) (Ig heavy chain V-III region CAM) (Ig heavy chain V-III region GA) (Ig heavy chain V-III region NIE)	P01768
IGHV3-7	Immunoglobulin heavy variable 3-7 (Ig heavy chain V-III region GAL) (Ig heavy chain V-III region GAR) (Ig heavy chain V-III region JON)	P01780
IGHV2-5	Immunoglobulin heavy variable 2-5 (Ig heavy chain V-II region HE) (Ig heavy chain V-II region MCE)	P01817
PIGR	Polymeric immunoglobulin receptor (PIgR) (Poly-Ig receptor) (Hepatocellular carcinoma-associated protein TB6) [Cleaved into: Secretory component]	P01833
IGKC	Immunoglobulin kappa constant (Ig kappa chain C region) (Ig kappa chain C region AG) (Ig kappa chain C region CUM) (Ig kappa chain C region EU) (Ig kappa chain C region OU) (Ig kappa chain C region ROY) (Ig kappa chain C region TI)	P01834
IGHE	Immunoglobulin heavy constant epsilon (Ig epsilon chain C region) (Ig epsilon chain C region ND)	P01854
IGHG1	Immunoglobulin heavy constant gamma 1 (Ig gamma-1 chain C region) (Ig gamma-1 chain C region EU) (Ig gamma-1 chain C region KOL) (Ig gamma-1 chain C region NIE)	P01857
IGHG2	Immunoglobulin heavy constant gamma 2 (Ig gamma-2 chain C region) (Ig gamma-2 chain C region DOT) (Ig gamma-2 chain C region TIL) (Ig gamma-2 chain C region ZIE)	P01859
IGHG3	Immunoglobulin heavy constant gamma 3 (HDC) (Heavy chain disease protein) (Ig gamma-3 chain C region)	P01860
IGHG4	Immunoglobulin heavy constant gamma 4 (Ig gamma-4 chain C region)	P01861
IGHM	Immunoglobulin heavy constant mu (Ig mu chain C region) (Ig mu chain C region BOT) (Ig mu chain C region GAL) (Ig mu chain C region OU)	P01871
IGHA1	Immunoglobulin heavy constant alpha 1 (Ig alpha-1 chain C region) (Ig alpha-1 chain C region BUR) (Ig alpha-1 chain C region TRO)	P01876
IGHA2	Immunoglobulin heavy constant alpha 2 (Ig alpha-2 chain C region) (Ig alpha-2 chain C region BUT) (Ig alpha-2 chain C region LAN)	P01877
IGHD	Immunoglobulin heavy constant delta (Ig delta chain C region) (Ig delta chain C region NIG-65) (Ig delta chain C region WAH)	P01880
COL1A1	Collagen alpha-1(I) chain (Alpha-1 type I collagen)	P02452
COL3A1	Collagen alpha-1(III) chain	P02461
KRT14	Keratin, type I cytoskeletal 14 (Cytokeratin-14) (CK-14) (Keratin-14) (K14)	P02533
KRT6A	Keratin, type II cytoskeletal 6A (Cytokeratin-6A) (CK-6A) (Cytokeratin-6D) (CK-6D) (Keratin-6A) (K6A) (Type-II keratin Kb6) (allergen Hom s 5)	P02538
LMNA	Prelamin-A/C [Cleaved into: Lamin-A/C (70 kDa lamin) (Renal carcinoma antigen NY-REN-32)]	P02545
APOA1	Apolipoprotein A-I (Apo-AI) (ApoA-I) (Apolipoprotein A1) [Cleaved into: Proapolipoprotein A-I (ProapoA-I); Truncated apolipoprotein A-I (Apolipoprotein A-I(1-242))]	P02647
APOE	Apolipoprotein E (Apo-E)	P02649
APOA2	Apolipoprotein A-II (Apo-AII) (ApoA-II) (Apolipoprotein A2) [Cleaved into: Proapolipoprotein A-II (ProapoA-II); Truncated apolipoprotein A-II (Apolipoprotein A-II(1-76))]	P02652
APOC1	Apolipoprotein C-I (Apo-CI) (ApoC-I) (Apolipoprotein C1) [Cleaved into: Truncated apolipoprotein C-I]	P02654
APOC2	Apolipoprotein C-II (Apo-CII) (ApoC-II) (Apolipoprotein C2) [Cleaved into: Proapolipoprotein C-II (ProapoC-II)]	P02655
APOC3	Apolipoprotein C-III (Apo-CIII) (ApoC-III) (Apolipoprotein C3)	P02656
FGA	Fibrinogen alpha chain [Cleaved into: Fibrinopeptide A; Fibrinogen alpha chain]	P02671
FGB	Fibrinogen beta chain [Cleaved into: Fibrinopeptide B; Fibrinogen beta chain]	P02675
FGG	Fibrinogen gamma chain	P02679
CRP	C-reactive protein [Cleaved into: C-reactive protein(1-205)]	P02741
APCS	Serum amyloid P-component (SAP) (9.5S alpha-1-glycoprotein) [Cleaved into: Serum amyloid P-component(1-203)]	P02743
C1QA	Complement C1q subcomponent subunit A	P02745
C1QB	Complement C1q subcomponent subunit B	P02746
C1QC	Complement C1q subcomponent subunit C	P02747
C9	Complement component C9 [Cleaved into: Complement component C9a; Complement component C9b]	P02748
APOH	Beta-2-glycoprotein 1 (APC inhibitor) (Activated protein C-binding protein) (Anticardiolipin cofactor) (Apolipoprotein H) (Apo-H) (Beta-2-glycoprotein I) (B2GPI) (Beta(2)GPI)	P02749
LRG1	Leucine-rich alpha-2-glycoprotein (LRG)	P02750
FN1	Fibronectin (FN) (Cold-insoluble globulin) (CIG) [Cleaved into: Anastellin; Ugl-Y1; Ugl-Y2; Ugl-Y3]	P02751
RBP4	Retinol-binding protein 4 (Plasma retinol-binding protein) (PRBP) (RBP) [Cleaved into: Plasma retinol-binding protein(1-182); Plasma retinol-binding protein(1-181); Plasma retinol-binding protein(1-179); Plasma retinol-binding protein(1-176)]	P02753
AMBP	Protein AMBP (Protein HC) [Cleaved into: Alpha-1-microglobulin (EC 1.6.2.-) (Alpha-1 microglycoprotein) (Complex-forming glycoprotein heterogeneous in charge); Inter-alpha-trypsin inhibitor light chain (ITI-LC) (Bikunin) (EDC1) (HI-30) (Uronic-acid-rich protein); Trypstatin]	P02760
ORM1	Alpha-1-acid glycoprotein 1 (AGP 1) (Orosomucoid-1) (OMD 1)	P02763
AHSG	Alpha-2-HS-glycoprotein (Alpha-2-Z-globulin) (Ba-alpha-2-glycoprotein) (Fetuin-A) [Cleaved into: Alpha-2-HS-glycoprotein chain A; Alpha-2-HS-glycoprotein chain B]	P02765
TTR	Transthyretin (ATTR) (Prealbumin) (TBPA)	P02766
ALB	Albumin	P02768
GC	Vitamin D-binding protein (DBP) (VDB) (Gc protein-derived macrophage activating factor) (Gc-MAF) (GcMAF) (Gc-globulin) (Group-specific component) (Gc) (Vitamin D-binding protein-macrophage activating factor) (DBP-maf)	P02774
PPBP	Platelet basic protein (PBP) (C-X-C motif chemokine 7) (Leukocyte-derived growth factor) (LDGF) (Macrophage-derived growth factor) (MDGF) (Small-inducible cytokine B7) [Cleaved into: Connective tissue-activating peptide III (CTAP-III) (LA-PF4) (Low-affinity platelet factor IV); TC-2; Connective tissue-activating peptide III(1-81) (CTAP-III(1-81)); Beta-thromboglobulin (Beta-TG); Neutrophil-activa…	P02775
PF4	Platelet factor 4 (PF-4) (C-X-C motif chemokine 4) (Iroplact) (Oncostatin-A) [Cleaved into: Platelet factor 4, short form (Endothelial cell growth inhibitor)]	P02776
TF	Serotransferrin (Transferrin) (Beta-1 metal-binding globulin) (Siderophilin)	P02787
LTF	Lactotransferrin (Lactoferrin) (EC 3.4.21.-) (Growth-inhibiting protein 12) (Talalactoferrin) [Cleaved into: Lactoferricin-H (Lfcin-H); Kaliocin-1; Lactoferroxin-A; Lactoferroxin-B; Lactoferroxin-C]	P02788
HPX	Hemopexin (Beta-1B-glycoprotein)	P02790
PRH1	Salivary acidic proline-rich phosphoprotein 1/2 (Db-s) (PRP-1/PRP-2) (Parotid acidic protein) (Pa) (Parotid double-band protein) (Parotid isoelectric focusing variant protein) (PIF-S) (Parotid proline-rich protein 1/2) (Pr1/Pr2) (Protein C) [Cleaved into: Salivary acidic proline-rich phosphoprotein 1/2; Salivary acidic proline-rich phosphoprotein 3/4 (Db-F) (PIF-F) (PRP-3/PRP-4) (Protein A); Pept…	P02810
ANG	Angiogenin (EC 3.1.27.-) (Ribonuclease 5) (RNase 5)	P03950
F11	Coagulation factor XI (FXI) (EC 3.4.21.27) (Plasma thromboplastin antecedent) (PTA) [Cleaved into: Coagulation factor XIa heavy chain; Coagulation factor XIa light chain]	P03951
KLKB1	Plasma kallikrein (EC 3.4.21.34) (Fletcher factor) (Kininogenin) (Plasma prekallikrein) (PKK) [Cleaved into: Plasma kallikrein heavy chain; Plasma kallikrein light chain]	P03952
SLPI	Antileukoproteinase (ALP) (BLPI) (HUSI-1) (Mucus proteinase inhibitor) (MPI) (Protease inhibitor WAP4) (Secretory leukocyte protease inhibitor) (Seminal proteinase inhibitor) (WAP four-disulfide core domain protein 4)	P03973
C4BPA	C4b-binding protein alpha chain (C4bp) (Proline-rich protein) (PRP)	P04003
VTN	Vitronectin (VN) (S-protein) (Serum-spreading factor) (V75) [Cleaved into: Vitronectin V65 subunit; Vitronectin V10 subunit; Somatomedin-B]	P04004
CAT	Catalase (EC 1.11.1.6)	P04040
GC	Lysosomal acid glucosylceramidase (Lysosomal acid GCase) (EC 3.2.1.45) (Acid beta-glucosidase) (Alglucerase) (Beta-glucocerebrosidase) (Beta-GC) (Beta-glucosylceramidase 1) (Cholesterol glucosyltransferase) (SGTase) (EC 2.4.1.-) (Cholesteryl-beta-glucosidase) (EC 3.2.1.-) (D-glucosyl-N-acylsphingosine glucohydrolase) (Glucosylceramidase beta 1) (Imiglucerase) (Lysosomal cholesterol glycosyltransf…	P04062
PROC	Vitamin K-dependent protein C (EC 3.4.21.69) (Anticoagulant protein C) (Autoprothrombin IIA) (Blood coagulation factor XIV) [Cleaved into: Vitamin K-dependent protein C light chain; Vitamin K-dependent protein C heavy chain; Activation peptide]	P04070
ALDOA	Fructose-bisphosphate aldolase A (EC 4.1.2.13) (Lung cancer antigen NY-LU-1) (Muscle-type aldolase)	P04075
CST6	Cystatin-B (CPI-B) (Liver thiol proteinase inhibitor) (Stefin-B)	P04080
ANXA1	Annexin A1 (Annexin I) (Annexin-1) (Calpactin II) (Calpactin-2) (Chromobindin-9) (Lipocortin I) (Phospholipase A2 inhibitory protein) (p35) [Cleaved into: Annexin Ac2-26]	P04083
APOB	Apolipoprotein B-100 (Apo B-100) [Cleaved into: Apolipoprotein B-48 (Apo B-48)]	P04114
HRG	Histidine-rich glycoprotein (Histidine-proline-rich glycoprotein) (HPRG)	P04196
IGLV7-43	Immunoglobulin lambda variable 7-43 (Ig lambda chain V region 4A)	P04211
A1BG	Alpha-1B-glycoprotein (Alpha-1-B glycoprotein)	P04217
KRT6B	Keratin, type II cytoskeletal 6B (Cytokeratin-6B) (CK-6B) (Keratin-6B) (K6B) (Type-II keratin Kb10)	P04259
KRT1	Keratin, type II cytoskeletal 1 (67 kDa cytokeratin) (Cytokeratin-1) (CK-1) (Hair alpha protein) (Keratin-1) (K1) (Type-II keratin Kb1)	P04264
SHBG	Sex hormone-binding globulin (SHBG) (Sex steroid-binding protein) (SBP) (Testis-specific androgen-binding protein) (ABP) (Testosterone-estradiol-binding globulin) (TeBG) (Testosterone-estrogen-binding globulin)	P04278
SEMG1	Semenogelin-1 (Cancer/testis antigen 103) (Semenogelin I) (SGI) [Cleaved into: Alpha-inhibin-92; Alpha-inhibin-31; Seminal basic protein]	P04279
GAPDH	Glyceraldehyde-3-phosphate dehydrogenase (GAPDH) (EC 1.2.1.12) (Peptidyl-cysteine S-nitrosylase GAPDH) (EC 2.6.99.-)	P04406
IGKV1-16	Immunoglobulin kappa variable 1-16 (Ig kappa chain V-I region BAN)	P04430
IGKV3-11	Immunoglobulin kappa variable 3-11 (Ig kappa chain V-III region VG)	P04433
HSPB1	Heat shock protein beta-1 (HspB1) (28 kDa heat shock protein) (Estrogen-regulated 24 kDa protein) (Heat shock 27 kDa protein) (HSP 27) (Heat shock protein family B member 1) (Stress-responsive protein 27) (SRP27)	P04792
CHGB	Secretogranin-1 (Chromogranin-B) (CgB) (Secretogranin I) (SgI) [Cleaved into: PE-11; GAWK peptide; CCB peptide]	P05060
APP	Amyloid-beta precursor protein (APP) (ABPP) (APPI) (Alzheimer disease amyloid A4 protein homolog) (Alzheimer disease amyloid protein) (Amyloid precursor protein) (Amyloid-beta (A4) precursor protein) (Amyloid-beta A4 protein) (Cerebral vascular amyloid peptide) (CVAP) (PreA4) (Protease nexin-II) (PN-II) [Cleaved into: N-APP; Soluble APP-alpha (S-APP-alpha); Soluble APP-beta (S-APP-beta); C99 (Bet…	P05067
ARG1	Arginase-1 (EC 3.5.3.1) (Liver-type arginase) (Type I arginase)	P05089
APOD	Apolipoprotein D (Apo-D) (ApoD)	P05090
ITGB3	Integrin beta-3 (Platelet membrane glycoprotein IIIa) (GPIIIa) (CD antigen CD61)	P05106
S100A8	Protein S100-A8 (Calgranulin-A) (Calprotectin L1L subunit) (Cystic fibrosis antigen) (CFAG) (Leukocyte L1 complex light chain) (Migration inhibitory factor-related protein 8) (MRP-8) (p8) (S100 calcium-binding protein A8) (Urinary stone protein band A)	P05109
HMGN1	Non-histone chromosomal protein HMG-14 (High mobility group nucleosome-binding domain-containing protein 1)	P05114
SERPINE1	Plasminogen activator inhibitor 1 (PAI) (PAI-1) (Endothelial plasminogen activator inhibitor) (Serpin E1)	P05121
SERPINA5	Plasma serine protease inhibitor (Acrosomal serine protease inhibitor) (Plasminogen activator inhibitor 3) (PAI-3) (PAI3) (Protein C inhibitor) (PCI) (Serpin A5)	P05154
SERPING1	Plasma protease C1 inhibitor (C1 Inh) (C1Inh) (C1 esterase inhibitor) (C1-inhibiting factor) (Serpin G1)	P05155
CFI	Complement factor I (EC 3.4.21.45) (C3B/C4B inactivator) [Cleaved into: Complement factor I heavy chain; Complement factor I light chain]	P05156
F13B	Coagulation factor XIII B chain (Fibrin-stabilizing factor B subunit) (Protein-glutamine gamma-glutamyltransferase B chain) (Transglutaminase B chain)	P05160
ALPL	Alkaline phosphatase, tissue-nonspecific isozyme (AP-TNAP) (TNS-ALP) (TNSALP) (EC 3.1.3.1) (Alkaline phosphatase liver/bone/kidney isozyme) (Phosphoamidase) (Phosphocreatine phosphatase) (EC 3.9.1.1)	P05186
HMGN2	Non-histone chromosomal protein HMG-17 (High mobility group nucleosome-binding domain-containing protein 2)	P05204
ICAM1	Intercellular adhesion molecule 1 (ICAM-1) (Major group rhinovirus receptor) (CD antigen CD54)	P05362
REG1A	Lithostathine-1-alpha (Islet cells regeneration factor) (ICRF) (Islet of Langerhans regenerating protein) (REG) (Pancreatic stone protein) (PSP) (Pancreatic thread protein) (PTP) (Regenerating islet-derived protein 1-alpha) (REG-1-alpha) (Regenerating protein I alpha)	P05451
CLEC3B	Tetranectin (TN) (C-type lectin domain family 3 member B) (Plasminogen kringle 4-binding protein)	P05452
SERPINA7	Thyroxine-binding globulin (Serpin A7) (T4-binding globulin)	P05543
SERPIND1	Heparin cofactor 2 (Heparin cofactor II) (HC-II) (Protease inhibitor leuserpin-2) (HLS2) (Serpin D1)	P05546
ITGB1	Integrin beta-1 (Fibronectin receptor subunit beta) (Glycoprotein IIa) (GPIIA) (VLA-4 subunit beta) (CD antigen CD29)	P05556
BCHE	Cholinesterase (EC 3.1.1.8) (Acylcholine acylhydrolase) (Butyrylcholine esterase) (Choline esterase II) (Pseudocholinesterase)	P06276
IGKV4-1	Immunoglobulin kappa variable 4-1 (Ig kappa chain V-IV region B17) (Ig kappa chain V-IV region JI) (Ig kappa chain V-IV region Len) (Ig kappa chain V-IV region STH)	P06312
GSN	Gelsolin (AGEL) (Actin-depolymerizing factor) (ADF) (Brevin)	P06396
PTMA	Prothymosin alpha [Cleaved into: Prothymosin alpha, N-terminally processed; Thymosin alpha-1]	P06454
C2	Complement C2 (EC 3.4.21.43) (C3/C5 convertase) [Cleaved into: Complement C2b fragment; Complement C2a fragment]	P06681
S100A9	Protein S100-A9 (Calgranulin-B) (Calprotectin L1H subunit) (Leukocyte L1 complex heavy chain) (Migration inhibitory factor-related protein 14) (MRP-14) (p14) (S100 calcium-binding protein A9)	P06702
APOA4	Apolipoprotein A-IV (Apo-AIV) (ApoA-IV) (Apolipoprotein A4)	P06727
ENO1	Alpha-enolase (EC 4.2.1.11) (2-phospho-D-glycerate hydro-lyase) (C-myc promoter-binding protein) (Enolase 1) (MBP-1) (MPB-1) (Non-neural enolase) (NNE) (Phosphopyruvate hydratase) (Plasminogen-binding protein)	P06733
NPM1	Nucleophosmin (NPM) (Nucleolar phosphoprotein B23) (Nucleolar protein NO38) (Numatrin)	P06748
LPL	Lipoprotein lipase (LPL) (EC 3.1.1.34) (Phospholipase A1) (EC 3.1.1.32)	P06858
FABP1	Fatty acid-binding protein, liver (Fatty acid-binding protein 1) (Liver-type fatty acid-binding protein) (L-FABP)	P07148
PROS1	Vitamin K-dependent protein S	P07225
H1-0	Histone H1.0 (Histone H1') (Histone H1(0)) [Cleaved into: Histone H1.0, N-terminally processed]	P07305
CSF1R	Macrophage colony-stimulating factor 1 receptor (CSF-1 receptor) (CSF-1-R) (CSF-1R) (M-CSF-R) (EC 2.7.10.1) (Proto-oncogene c-Fms) (CD antigen CD115)	P07333
CTSD	Cathepsin D (EC 3.4.23.5) [Cleaved into: Cathepsin D light chain; Cathepsin D heavy chain]	P07339
ANXA2	Annexin A2 (Annexin II) (Annexin-2) (Calpactin I heavy chain) (Calpactin-1 heavy chain) (Chromobindin-8) (Lipocortin II) (Placental anticoagulant protein IV) (PAP-IV) (Protein I) (p36)	P07355
C8A	Complement component C8 alpha chain (Complement component 8 subunit alpha)	P07357
C8B	Complement component C8 beta chain (Complement component 8 subunit beta)	P07358
GP1BA	Platelet glycoprotein Ib alpha chain (GP-Ib alpha) (GPIb-alpha) (GPIbA) (Glycoprotein Ibalpha) (Antigen CD42b-alpha) (CD antigen CD42b) [Cleaved into: Glycocalicin]	P07359
C8G	Complement component C8 gamma chain	P07360
CAPN1	Calpain-1 catalytic subunit (EC 3.4.22.52) (Calcium-activated neutral proteinase 1) (CANP 1) (Calpain mu-type) (Calpain-1 large subunit) (Cell proliferation-inducing gene 30 protein) (Micromolar-calpain) (muCANP)	P07384
PRSS1	Serine protease 1 (EC 3.4.21.4) (Anionic trypsin I) (Anionic trypsin-I) (Beta-trypsin) (Cationic trypsinogen) (Pretrypsinogen I) (Trypsin I) (Trypsin-1) [Cleaved into: Alpha-trypsin chain 1; Alpha-trypsin chain 2]	P07477
PFN1	Profilin-1 (Epididymis tissue protein Li 184a) (Profilin I)	P07737
HSP90AA1	Heat shock protein HSP 90-alpha (EC 3.6.4.10) (Heat shock 86 kDa) (HSP 86) (HSP86) (Heat shock protein family C member 1) (Lipopolysaccharide-associated protein 2) (LAP-2) (LPS-associated protein 2) (Renal carcinoma antigen NY-REN-38)	P07900
HNRNPC	Heterogeneous nuclear ribonucleoproteins C1/C2 (hnRNP C1/C2)	P07910
UMOD	Uromodulin (Tamm-Horsfall urinary glycoprotein) (THP) [Cleaved into: Uromodulin, secreted form]	P07911
THBS1	Thrombospondin-1 (Glycoprotein G)	P07996
RNASE1	Ribonuclease pancreatic (EC 4.6.1.18) (HP-RNase) (RIB-1) (RNase UpI-1) (Ribonuclease 1) (RNase 1) (Ribonuclease A) (RNase A)	P07998
COL1A2	Collagen alpha-2(I) chain (Alpha-2 type I collagen)	P08123
SERPINA6	Corticosteroid-binding globulin (CBG) (Serpin A6) (Transcortin)	P08185
ELANE	Neutrophil elastase (EC 3.4.21.37) (Bone marrow serine protease) (Elastase-2) (Human leukocyte elastase) (HLE) (Medullasin) (PMN elastase)	P08246
SOD3	Extracellular superoxide dismutase [Cu-Zn] (EC-SOD) (EC 1.15.1.1)	P08294
CTSG	Cathepsin G (CG) (EC 3.4.21.20) [Cleaved into: Cathepsin G, C-terminal truncated form]	P08311
LPA	Apolipoprotein(a) (Apo(a)) (Lp(a)) (EC 3.4.21.-)	P08519
PLEK	Pleckstrin (Platelet 47 kDa protein) (p47)	P08567
CD14	Monocyte differentiation antigen CD14 (My23 antigen) (Myeloid cell-specific leucine-rich glycoprotein) (CD antigen CD14) [Cleaved into: Monocyte differentiation antigen CD14, urinary form; Monocyte differentiation antigen CD14, membrane-bound form]	P08571
PTPRC	Receptor-type tyrosine-protein phosphatase C (EC 3.1.3.48) (Leukocyte common antigen) (L-CA) (T200) (CD antigen CD45)	P08575
MET	Hepatocyte growth factor receptor (HGF receptor) (EC 2.7.10.1) (HGF/SF receptor) (Proto-oncogene c-Met) (Scatter factor receptor) (SF receptor) (Tyrosine-protein kinase Met)	P08581
CFH	Complement factor H (H factor 1)	P08603
FCGR3A	Low affinity immunoglobulin gamma Fc region receptor III-A (IgG Fc receptor III-A) (CD16-II) (CD16a antigen) (Fc-gamma RIII-alpha) (Fc-gamma RIII) (Fc-gamma RIIIa) (FcRIII) (FcRIIIa) (FcgammaRIIIA) (FcR-10) (IgG Fc receptor III-2) (CD antigen CD16a)	P08637
SERPINF2	Alpha-2-antiplasmin (Alpha-2-AP) (Alpha-2-plasmin inhibitor) (Alpha-2-PI) (Serpin F2)	P08697
F7	Coagulation factor VII (EC 3.4.21.21) (Proconvertin) (Serum prothrombin conversion accelerator) (SPCA) (Eptacog alfa) [Cleaved into: Factor VII light chain; Factor VII heavy chain]	P08709
KRT19	Keratin, type I cytoskeletal 19 (Cytokeratin-19) (CK-19) (Keratin-19) (K19)	P08727
KRT16	Keratin, type I cytoskeletal 16 (Cytokeratin-16) (CK-16) (Keratin-16) (K16)	P08779
IL6R	Interleukin-6 receptor subunit alpha (IL-6 receptor subunit alpha) (IL-6R subunit alpha) (IL-6R-alpha) (IL-6RA) (IL-6R 1) (Membrane glycoprotein 80) (gp80) (CD antigen CD126) [Cleaved into: Soluble interleukin-6 receptor subunit alpha (sIL6R)]	P08887
HMGB1	High mobility group protein B1 (High mobility group protein 1) (HMG-1)	P09429
SPARC	SPARC (Basement-membrane protein 40) (BM-40) (Osteonectin) (ON) (Secreted protein acidic and rich in cysteine)	P09486
CSF1	Macrophage colony-stimulating factor 1 (CSF-1) (M-CSF) (MCSF) (Lanimostim) (Proteoglycan macrophage colony-stimulating factor) (PG-M-CSF) [Cleaved into: Processed macrophage colony-stimulating factor 1; Macrophage colony-stimulating factor 1 43 kDa subunit]	P09603
PDGFRB	Platelet-derived growth factor receptor beta (PDGF-R-beta) (PDGFR-beta) (EC 2.7.10.1) (Beta platelet-derived growth factor receptor) (Beta-type platelet-derived growth factor receptor) (CD140 antigen-like family member B) (Platelet-derived growth factor receptor 1) (PDGFR-1) (CD antigen CD140b)	P09619
C1S	Complement C1s subcomponent (EC 3.4.21.42) (C1 esterase) (Complement component 1 subcomponent s) [Cleaved into: Complement C1s subcomponent heavy chain; Complement C1s subcomponent light chain]	P09871
C4A	Complement C4-A (Acidic complement C4) (C3 and PZP-like alpha-2-macroglobulin domain-containing protein 2) [Cleaved into: Complement C4 beta chain; Complement C4-A alpha chain; C4a anaphylatoxin; C4b-A; C4d-A; Complement C4 gamma chain]	P0C0L4
C4B	Complement C4-B (Basic complement C4) (C3 and PZP-like alpha-2-macroglobulin domain-containing protein 3) [Cleaved into: Complement C4 beta chain; Complement C4-B alpha chain; C4a anaphylatoxin; C4b-B; C4d-B; Complement C4 gamma chain]	P0C0L5
H2AC11	Histone H2A type 1 (H2A.1) (Histone H2A/ptl)	P0C0S8
SAA1	Serum amyloid A-1 protein (SAA) [Cleaved into: Amyloid protein A (Amyloid fibril protein AA); Serum amyloid protein A(2-104); Serum amyloid protein A(3-104); Serum amyloid protein A(2-103); Serum amyloid protein A(2-102); Serum amyloid protein A(4-101)]	P0DJI8
HSPA1A	Heat shock 70 kDa protein 1A (Heat shock 70 kDa protein 1) (HSP70-1) (HSP70.1) (Heat shock protein family A member 1A)	P0DMV8
IGLC3	Immunoglobulin lambda constant 3 (Ig lambda chain C region DOT) (Ig lambda chain C region NEWM) (Ig lambda-3 chain C regions)	P0DOY3
IGHV1-8	Immunoglobulin heavy variable 1-8	P0DP01
IGHV3-43D	Immunoglobulin heavy variable 3-43D	P0DP04
IGHV4-38-2	Immunoglobulin heavy variable 4-38-2	P0DP08
IGKV1-13	Immunoglobulin kappa variable 1-13	P0DP09
IGHV3-38-3	Probable non-functional immunoglobulin heavy variable 3-38-3	P0DTE1
AMY1A	Alpha-amylase 1A (EC 3.2.1.1) (1,4-alpha-D-glucan glucanohydrolase 1) (Salivary alpha-amylase)	P0DUB6
SRGN	Serglycin (Hematopoietic proteoglycan core protein) (Platelet proteoglycan core protein) (P.PG) (Secretory granule proteoglycan core protein)	P10124
H1-4	Histone H1.4 (Histone H1b) (Histone H1s-4)	P10412
SPP1	Osteopontin (Bone sialoprotein 1) (Nephropontin) (Secreted phosphoprotein 1) (SPP-1) (Urinary stone protein) (Uropontin)	P10451
TXN	Thioredoxin (Trx) (ATL-derived factor) (ADF) (Surface-associated sulphydryl protein) (SASP) (allergen Hom s Trx)	P10599
C7	Complement component C7	P10643
TFPI	Tissue factor pathway inhibitor (TFPI) (Extrinsic pathway inhibitor) (EPI) (Lipoprotein-associated coagulation inhibitor) (LACI)	P10646
PF4V1	Platelet factor 4 variant (C-X-C motif chemokine 4 variant) (CXCL4L1) (PF4alt) (PF4var1) [Cleaved into: Platelet factor 4 variant(4-74); Platelet factor 4 variant(5-74); Platelet factor 4 variant(6-74)]	P10720
KIT	Mast/stem cell growth factor receptor Kit (SCFR) (EC 2.7.10.1) (Piebald trait protein) (PBT) (Proto-oncogene c-Kit) (Tyrosine-protein kinase Kit) (p145 c-kit) (v-kit Hardy-Zuckerman 4 feline sarcoma viral oncogene homolog) (CD antigen CD117)	P10721
CLU	Clusterin (Aging-associated gene 4 protein) (Apolipoprotein J) (Apo-J) (Complement cytolysis inhibitor) (CLI) (Complement-associated protein SP-40,40) (Ku70-binding protein 1) (NA1/NA2) (Sulfated glycoprotein 2) (SGP-2) (Testosterone-repressed prostate message 2) (TRPM-2) [Cleaved into: Clusterin beta chain (ApoJalpha) (Complement cytolysis inhibitor a chain) (SP-40,40 beta-chain); Clusterin alph…	P10909
GHR	Growth hormone receptor (GH receptor) (Somatotropin receptor) [Cleaved into: Growth hormone-binding protein (GH-binding protein) (GHBP) (Serum-binding protein)]	P10912
HSPA5	Endoplasmic reticulum chaperone BiP (EC 3.6.4.10) (78 kDa glucose-regulated protein) (GRP-78) (Binding-immunoglobulin protein) (BiP) (Heat shock protein 70 family protein 5) (HSP70 family protein 5) (Heat shock protein family A member 5) (Immunoglobulin heavy chain-binding protein)	P11021
HSPA8	Heat shock cognate 71 kDa protein (EC 3.6.4.10) (Heat shock 70 kDa protein 8) (Heat shock protein family A member 8) (Lipopolysaccharide-associated protein 1) (LAP-1) (LPS-associated protein 1)	P11142
MBL2	Mannose-binding protein C (MBP-C) (Collectin-1) (MBP1) (Mannan-binding protein) (Mannose-binding lectin)	P11226
LAMP1	Lysosome-associated membrane glycoprotein 1 (LAMP-1) (Lysosome-associated membrane protein 1) (CD107 antigen-like family member A) (CD antigen CD107a)	P11279
FGFR1	Fibroblast growth factor receptor 1 (FGFR-1) (EC 2.7.10.1) (Basic fibroblast growth factor receptor 1) (BFGFR) (bFGF-R-1) (Fms-like tyrosine kinase 2) (FLT-2) (N-sam) (Proto-oncogene c-Fgr) (CD antigen CD331)	P11362
CETP	Cholesteryl ester transfer protein (Lipid transfer protein I)	P11597
IGF2R	Cation-independent mannose-6-phosphate receptor (CI Man-6-P receptor) (CI-MPR) (M6PR) (300 kDa mannose 6-phosphate receptor) (MPR 300) (Insulin-like growth factor 2 receptor) (Insulin-like growth factor II receptor) (IGF-II receptor) (M6P/IGF2 receptor) (M6P/IGF2R) (CD antigen CD222)	P11717
KRT3	Keratin, type II cytoskeletal 3 (65 kDa cytokeratin) (Cytokeratin-3) (CK-3) (Keratin-3) (K3) (Type-II keratin Kb3)	P12035
COL6A3	Collagen alpha-3(VI) chain	P12111
F5	Coagulation factor V (Activated protein C cofactor) (Proaccelerin, labile factor) [Cleaved into: Coagulation factor V heavy chain; Coagulation factor V light chain]	P12259
PIP	Prolactin-inducible protein (Gross cystic disease fluid protein 15) (GCDFP-15) (Prolactin-induced protein) (Secretory actin-binding protein) (SABP) (gp17)	P12273
FCGR2A	Low affinity immunoglobulin gamma Fc region receptor II-a (IgG Fc receptor II-a) (CDw32) (Fc-gamma RII-a) (Fc-gamma-RIIa) (FcRII-a) (CD antigen CD32)	P12318
ACTN1	Alpha-actinin-1 (Alpha-actinin cytoskeletal isoform) (F-actin cross-linking protein) (Non-muscle alpha-actinin-1)	P12814
CDH1	Cadherin-1 (CAM 120/80) (Epithelial cadherin) (E-cadherin) (Uvomorulin) (CD antigen CD324) [Cleaved into: E-Cad/CTF1; E-Cad/CTF2; E-Cad/CTF3]	P12830
LAMP2	Lysosome-associated membrane glycoprotein 2 (LAMP-2) (Lysosome-associated membrane protein 2) (CD107 antigen-like family member B) (LGP-96) (CD antigen CD107b)	P13473
CCL5	C-C motif chemokine 5 (EoCP) (Eosinophil chemotactic cytokine) (SIS-delta) (Small-inducible cytokine A5) (T cell-specific protein P228) (TCP228) (T-cell-specific protein RANTES) [Cleaved into: RANTES(3-68); RANTES(4-68)]	P13501
NCAM1	Neural cell adhesion molecule 1 (N-CAM-1) (NCAM-1) (CD antigen CD56)	P13591
ICAM2	Intercellular adhesion molecule 2 (ICAM-2) (CD antigen CD102)	P13598
EEF2	Elongation factor 2 (EF-2) (EC 3.6.5.-)	P13639
KRT10	Keratin, type I cytoskeletal 10 (Cytokeratin-10) (CK-10) (Keratin-10) (K10)	P13645
KRT13	Keratin, type I cytoskeletal 13 (Cytokeratin-13) (CK-13) (Keratin-13) (K13)	P13646
KRT5	Keratin, type II cytoskeletal 5 (58 kDa cytokeratin) (Cytokeratin-5) (CK-5) (Keratin-5) (K5) (Type-II keratin Kb5)	P13647
C6	Complement component C6	P13671
PRG2	Bone marrow proteoglycan (BMPG) (Proteoglycan 2) [Cleaved into: Eosinophil granule major basic protein (EMBP) (MBP) (Pregnancy-associated major basic protein)]	P13727
CD59	CD59 glycoprotein (1F5 antigen) (20 kDa homologous restriction factor) (HRF-20) (HRF20) (MAC-inhibitory protein) (MAC-IP) (MEM43 antigen) (Membrane attack complex inhibition factor) (MACIF) (Membrane inhibitor of reactive lysis) (MIRL) (Protectin) (CD antigen CD59)	P13987
SELL	L-selectin (CD62 antigen-like family member L) (Leukocyte adhesion molecule 1) (LAM-1) (Leukocyte surface antigen Leu-8) (Leukocyte-endothelial cell adhesion molecule 1) (LECAM1) (Lymph node homing receptor) (TQ1) (gp90-MEL) (CD antigen CD62L)	P14151
FOLR2	Folate receptor beta (FR-beta) (Folate receptor 2) (Folate receptor, fetal/placental) (Placental folate-binding protein) (FBP)	P14207
CD99	CD99 antigen (12E7) (E2 antigen) (Protein MIC2) (T-cell surface glycoprotein E2) (CD antigen CD99)	P14209
HCLS1	Hematopoietic lineage cell-specific protein (Hematopoietic cell-specific LYN substrate 1) (LckBP1) (p75)	P14317
PLA2G2A	Phospholipase A2, membrane associated (EC 3.1.1.4) (GIIC sPLA2) (Group IIA phospholipase A2) (Non-pancreatic secretory phospholipase A2) (NPS-PLA2) (Phosphatidylcholine 2-acylhydrolase 2A)	P14555
PKM	Pyruvate kinase PKM (EC 2.7.1.40) (Cytosolic thyroid hormone-binding protein) (CTHBP) (Opa-interacting protein 3) (OIP-3) (Pyruvate kinase 2/3) (Pyruvate kinase muscle isozyme) (Threonine-protein kinase PKM2) (EC 2.7.11.1) (Thyroid hormone-binding protein 1) (THBP1) (Tumor M2-PK) (Tyrosine-protein kinase PKM2) (EC 2.7.10.2) (p58)	P14618
ACYP2	Acylphosphatase-2 (EC 3.6.1.7) (Acylphosphatase, muscle type isozyme) (Acylphosphate phosphohydrolase 2)	P14621
IL1R1	Interleukin-1 receptor type 1 (IL-1R-1) (IL-1RT-1) (IL-1RT1) (EC 3.2.2.6) (CD121 antigen-like family member A) (Interleukin-1 receptor alpha) (IL-1R-alpha) (Interleukin-1 receptor type I) (p80) (CD antigen CD121a) [Cleaved into: Interleukin-1 receptor type 1, membrane form (mIL-1R1) (mIL-1RI); Interleukin-1 receptor type 1, soluble form (sIL-1R1) (sIL-1RI)]	P14778
JUP	Junction plakoglobin (Catenin gamma) (Desmoplakin III) (Desmoplakin-3)	P14923
GLUL	Glutamine synthetase (GS) (EC 6.3.1.2) (Glutamate--ammonia ligase) (Palmitoyltransferase GLUL) (EC 2.3.1.225)	P15104
ANPEP	Aminopeptidase N (AP-N) (hAPN) (EC 3.4.11.2) (Alanyl aminopeptidase) (Aminopeptidase M) (AP-M) (Microsomal aminopeptidase) (Myeloid plasma membrane glycoprotein CD13) (gp150) (CD antigen CD13)	P15144
PVR	Poliovirus receptor (Nectin-like protein 5) (NECL-5) (CD antigen CD155)	P15151
CPN1	Carboxypeptidase N catalytic chain (CPN) (EC 3.4.17.3) (Anaphylatoxin inactivator) (Arginine carboxypeptidase) (Carboxypeptidase N polypeptide 1) (Carboxypeptidase N small subunit) (Kininase-1) (Lysine carboxypeptidase) (Plasma carboxypeptidase B) (Serum carboxypeptidase N) (SCPN)	P15169
CSF2RA	Granulocyte-macrophage colony-stimulating factor receptor subunit alpha (GM-CSF-R-alpha) (GMCSFR-alpha) (GMR-alpha) (CDw116) (CD antigen CD116)	P15509
GNS	N-acetylglucosamine-6-sulfatase (EC 3.1.6.14) (Glucosamine-6-sulfatase) (G6S)	P15586
DSP	Desmoplakin (DP) (250/210 kDa paraneoplastic pemphigus antigen)	P15924
CD44	CD44 antigen (CDw44) (Epican) (Extracellular matrix receptor III) (ECMR-III) (GP90 lymphocyte homing/adhesion receptor) (HUTCH-I) (Heparan sulfate proteoglycan) (Hermes antigen) (Hyaluronate receptor) (Phagocytic glycoprotein 1) (PGP-1) (Phagocytic glycoprotein I) (PGP-I) (CD antigen CD44)	P16070
SELP	P-selectin (CD62 antigen-like family member P) (Granule membrane protein 140) (GMP-140) (Leukocyte-endothelial cell adhesion molecule 3) (LECAM3) (Platelet activation dependent granule-external membrane protein) (PADGEM) (CD antigen CD62P)	P16109
ACAN	Aggrecan core protein (Cartilage-specific proteoglycan core protein) (CSPCP) (Chondroitin sulfate proteoglycan core protein 1) (Chondroitin sulfate proteoglycan 1) [Cleaved into: Aggrecan core protein 2]	P16112
PECAM1	Platelet endothelial cell adhesion molecule (PECAM-1) (EndoCAM) (GPIIA') (PECA1) (CD antigen CD31)	P16284
H1-5	Histone H1.5 (Histone H1a) (Histone H1b) (Histone H1s-3)	P16401
H1-3	Histone H1.3 (Histone H1c) (Histone H1s-2)	P16402
H1-2	Histone H1.2 (Histone H1c) (Histone H1d) (Histone H1s-1)	P16403
IL7R	Interleukin-7 receptor subunit alpha (IL-7 receptor subunit alpha) (IL-7R subunit alpha) (IL-7R-alpha) (IL-7RA) (CDw127) (CD antigen CD127)	P16871
HSPA6	Heat shock 70 kDa protein 6 (Heat shock 70 kDa protein B') (Heat shock protein family A member 6)	P17066
HMGA1	High mobility group protein HMG-I/HMG-Y (HMG-I(Y)) (High mobility group AT-hook protein 1) (High mobility group protein A1) (High mobility group protein R)	P17096
GOT1	Aspartate aminotransferase, cytoplasmic (cAspAT) (EC 2.6.1.1) (EC 2.6.1.3) (Cysteine aminotransferase, cytoplasmic) (Cysteine transaminase, cytoplasmic) (cCAT) (Glutamate oxaloacetate transaminase 1) (Transaminase A)	P17174
BPI	Bactericidal permeability-increasing protein (BPI) (CAP 57)	P17213
ENG	Endoglin (CD antigen CD105)	P17813
GM2A	Ganglioside GM2 activator (Cerebroside sulfate activator protein) (GM2-AP) (Sphingolipid activator protein 3) (SAP-3) [Cleaved into: Ganglioside GM2 activator isoform short]	P17900
IGFBP3	Insulin-like growth factor-binding protein 3 (IBP-3) (IGF-binding protein 3) (IGFBP-3)	P17936
ADRA2B	Alpha-2B adrenergic receptor (Alpha-2 adrenergic receptor subtype C2) (Alpha-2B adrenoreceptor) (Alpha-2B adrenoceptor) (Alpha-2BAR)	P18089
VCL	Vinculin (Metavinculin) (MV)	P18206
LBP	Lipopolysaccharide-binding protein (LBP)	P18428
ATF6	Cyclic AMP-dependent transcription factor ATF-6 alpha (cAMP-dependent transcription factor ATF-6 alpha) (Activating transcription factor 6 alpha) (ATF6-alpha) [Cleaved into: Processed cyclic AMP-dependent transcription factor ATF-6 alpha]	P18850
KRT15	Keratin, type I cytoskeletal 15 (Cytokeratin-15) (CK-15) (Keratin-15) (K15)	P19012
KRT4	Keratin, type II cytoskeletal 4 (Cytokeratin-4) (CK-4) (Keratin-4) (K4) (Type-II keratin Kb4)	P19013
CD58	Lymphocyte function-associated antigen 3 (Ag3) (Surface glycoprotein LFA-3) (CD antigen CD58)	P19256
VCAM1	Vascular cell adhesion protein 1 (V-CAM 1) (VCAM-1) (INCAM-100) (CD antigen CD106) [Cleaved into: Soluble Vascular Cell Adhesion Molecule-1]	P19320
NCL	Nucleolin (Protein C23)	P19338
ORM2	Alpha-1-acid glycoprotein 2 (AGP 2) (Orosomucoid-2) (OMD 2)	P19652
ITIH2	Inter-alpha-trypsin inhibitor heavy chain H2 (ITI heavy chain H2) (ITI-HC2) (Inter-alpha-inhibitor heavy chain 2) (Inter-alpha-trypsin inhibitor complex component II) (Serum-derived hyaluronan-associated protein) (SHAP)	P19823
ITIH1	Inter-alpha-trypsin inhibitor heavy chain H1 (ITI heavy chain H1) (ITI-HC1) (Inter-alpha-inhibitor heavy chain 1) (Inter-alpha-trypsin inhibitor complex component III) (Serum-derived hyaluronan-associated protein) (SHAP)	P19827
TYMP	Thymidine phosphorylase (TP) (EC 2.4.2.4) (Gliostatin) (Platelet-derived endothelial cell growth factor) (PD-ECGF) (TdRPase)	P19971
CR2	Complement receptor type 2 (Cr2) (Complement C3d receptor) (Epstein-Barr virus receptor) (EBV receptor) (CD antigen CD21)	P20023
TCN1	Transcobalamin-1 (TC-1) (Haptocorrin) (HC) (Protein R) (Transcobalamin I) (TC I) (TCI)	P20061
PZP	Pregnancy zone protein (C3 and PZP-like alpha-2-macroglobulin domain-containing protein 6)	P20742
C4BPB	C4b-binding protein beta chain	P20851
FLG	Filaggrin	P20930
PTMS	Parathymosin	P20962
CSRP1	Cysteine and glycine-rich protein 1 (Cysteine-rich protein 1) (CRP) (CRP1) (Epididymis luminal protein 141) (HEL-141)	P21291
FLNA	Filamin-A (FLN-A) (Actin-binding protein 280) (ABP-280) (Alpha-filamin) (Endothelial actin-binding protein) (Filamin-1) (Non-muscle filamin)	P21333
MDK	Midkine (MK) (Amphiregulin-associated protein) (ARAP) (Midgestation and kidney protein) (Neurite outgrowth-promoting factor 2) (Neurite outgrowth-promoting protein)	P21741
FGFR2	Fibroblast growth factor receptor 2 (FGFR-2) (EC 2.7.10.1) (K-sam) (KGFR) (Keratinocyte growth factor receptor) (CD antigen CD332)	P21802
TNXB	Tenascin-X (TN-X) (Hexabrachion-like protein)	P22105
GPX3	Glutathione peroxidase 3 (GPx-3) (GSHPx-3) (EC 1.11.1.9) (Extracellular glutathione peroxidase) (Plasma glutathione peroxidase) (GPx-P) (GSHPx-P)	P22352
FGFR4	Fibroblast growth factor receptor 4 (FGFR-4) (EC 2.7.10.1) (CD antigen CD334)	P22455
IGFBP4	Insulin-like growth factor-binding protein 4 (IBP-4) (IGF-binding protein 4) (IGFBP-4)	P22692
TGM1	Protein-glutamine gamma-glutamyltransferase K (EC 2.3.2.13) (Epidermal TGase) (Transglutaminase K) (TG(K)) (TGK) (TGase K) (Transglutaminase-1) (TGase-1)	P22735
CPN2	Carboxypeptidase N subunit 2 (Carboxypeptidase N 83 kDa chain) (Carboxypeptidase N large subunit) (Carboxypeptidase N polypeptide 2) (Carboxypeptidase N regulatory subunit)	P22792
PROZ	Vitamin K-dependent protein Z	P22891
IGHV1-2	Immunoglobulin heavy variable 1-2 (Ig heavy chain V-I region ND) (Ig heavy chain V-I region V35)	P23083
FBLN1	Fibulin-1 (FIBL-1)	P23142
SFPQ	Splicing factor, proline- and glutamine-rich (100 kDa DNA-pairing protein) (hPOMp100) (DNA-binding p52/p100 complex, 100 kDa subunit) (Polypyrimidine tract-binding protein-associated-splicing factor) (PSF) (PTB-associated-splicing factor)	P23246
PPIB	Peptidyl-prolyl cis-trans isomerase B (PPIase B) (EC 5.2.1.8) (CYP-S1) (Cyclophilin B) (Rotamase B) (S-cyclophilin) (SCYLP)	P23284
CBLN1	Cerebellin-1 (Precerebellin) [Cleaved into: Cerebellin (CER); [des-Ser1]-cerebellin]	P23435
PTPRB	Receptor-type tyrosine-protein phosphatase beta (Protein-tyrosine phosphatase beta) (R-PTP-beta) (EC 3.1.3.48) (Vascular endothelial protein tyrosine phosphatase) (VE-PTP)	P23467
PTPRG	Receptor-type tyrosine-protein phosphatase gamma (Protein-tyrosine phosphatase gamma) (R-PTP-gamma) (EC 3.1.3.48)	P23470
PTPRZ1	Receptor-type tyrosine-protein phosphatase zeta (R-PTP-zeta) (EC 3.1.3.48) (Protein-tyrosine phosphatase receptor type Z polypeptide 1) (Protein-tyrosine phosphatase receptor type Z polypeptide 2) (R-PTP-zeta-2)	P23471
LORICRIN	Loricrin	P23490
AHCY	Adenosylhomocysteinase (AdoHcyase) (EC 3.13.2.1) (S-adenosyl-L-homocysteine hydrolase)	P23526
CFL1	Cofilin-1 (18 kDa phosphoprotein) (p18) (Cofilin, non-muscle isoform)	P23528
BDNF	Neurotrophic factor BDNF precursor form (proBDNF) (Abrineurin) (Brain-derived neurotrophic factor) [Cleaved into: Neurotrophic factor BDNF]	P23560
EIF4B	Eukaryotic translation initiation factor 4B (eIF-4B)	P23588
LAMA2	Laminin subunit alpha-2 (Laminin M chain) (Laminin-12 subunit alpha) (Laminin-2 subunit alpha) (Laminin-4 subunit alpha) (Merosin heavy chain)	P24043
PRTN3	Myeloblastin (EC 3.4.21.76) (AGP7) (C-ANCA antigen) (Leukocyte proteinase 3) (PR-3) (PR3) (Neutrophil proteinase 4) (NP-4) (P29) (Wegener autoantigen)	P24158
IGFBP5	Insulin-like growth factor-binding protein 5 (IBP-5) (IGF-binding protein 5) (IGFBP-5)	P24593
AZGP1	Zinc-alpha-2-glycoprotein (Zn-alpha-2-GP) (Zn-alpha-2-glycoprotein)	P25311
FAS	Tumor necrosis factor receptor superfamily member 6 (Apo-1 antigen) (Apoptosis-mediating surface antigen FAS) (FASLG receptor) (CD antigen CD95)	P25445
CTSS	Cathepsin S (EC 3.4.22.27)	P25774
PSMA1	Proteasome subunit alpha type-1 (30 kDa prosomal protein) (PROS-30) (Macropain subunit C2) (Multicatalytic endopeptidase complex subunit C2) (Proteasome component C2) (Proteasome nu chain) (Proteasome subunit alpha-6) (alpha-6)	P25786
PSMA3	Proteasome subunit alpha type-3 (Macropain subunit C8) (Multicatalytic endopeptidase complex subunit C8) (Proteasome component C8) (Proteasome subunit alpha-7) (alpha-7)	P25788
S100A4	Protein S100-A4 (Calvasculin) (Metastasin) (Placental calcium-binding protein) (Protein Mts1) (S100 calcium-binding protein A4)	P26447
HMGB2	High mobility group protein B2 (High mobility group protein 2) (HMG-2)	P26583
MST1	Hepatocyte growth factor-like protein (Macrophage stimulatory protein) (Macrophage-stimulating protein) (MSP) [Cleaved into: Hepatocyte growth factor-like protein alpha chain; Hepatocyte growth factor-like protein beta chain]	P26927
CNTFR	Ciliary neurotrophic factor receptor subunit alpha (CNTF receptor subunit alpha) (CNTFR-alpha)	P26992
STOM	Stomatin (Erythrocyte band 7 integral membrane protein) (Erythrocyte membrane protein band 7.2) (Protein 7.2b)	P27105
PON1	Serum paraoxonase/arylesterase 1 (PON 1) (EC 3.1.1.2) (EC 3.1.1.81) (EC 3.1.8.1) (Aromatic esterase 1) (A-esterase 1) (K-45) (Serum aryldialkylphosphatase 1)	P27169
DPP4	Dipeptidyl peptidase 4 (EC 3.4.14.5) (ADABP) (Adenosine deaminase complexing protein 2) (ADCP-2) (Dipeptidyl peptidase IV) (DPP IV) (T-cell activation antigen CD26) (TP103) (CD antigen CD26) [Cleaved into: Dipeptidyl peptidase 4 membrane form (Dipeptidyl peptidase IV membrane form); Dipeptidyl peptidase 4 soluble form (Dipeptidyl peptidase IV soluble form)]	P27487
CFP	Properdin (Complement factor P)	P27918
IL1R2	Interleukin-1 receptor type 2 (IL-1R-2) (IL-1RT-2) (IL-1RT2) (CD121 antigen-like family member B) (CDw121b) (IL-1 type II receptor) (Interleukin-1 receptor beta) (IL-1R-beta) (Interleukin-1 receptor type II) (CD antigen CD121b) [Cleaved into: Interleukin-1 receptor type 2, membrane form (mIL-1R2) (mIL-1RII); Interleukin-1 receptor type 2, soluble form (sIL-1R2) (sIL-1RII)]	P27930
PSMB4	Proteasome subunit beta type-4 (26 kDa prosomal protein) (HsBPROS26) (PROS-26) (Macropain beta chain) (Multicatalytic endopeptidase complex beta chain) (Proteasome beta chain) (Proteasome chain 3) (HsN3) (Proteasome subunit beta-7) (beta-7)	P28070
PSMB6	Proteasome subunit beta type-6 (EC 3.4.25.1) (Macropain delta chain) (Multicatalytic endopeptidase complex delta chain) (Proteasome delta chain) (Proteasome subunit Y) (Proteasome subunit beta-1) (beta-1)	P28072
PSMB5	Proteasome subunit beta type-5 (EC 3.4.25.1) (Macropain epsilon chain) (Multicatalytic endopeptidase complex epsilon chain) (Proteasome chain 6) (Proteasome epsilon chain) (Proteasome subunit MB1) (Proteasome subunit X) (Proteasome subunit beta-5) (beta-5)	P28074
PTPRM	Receptor-type tyrosine-protein phosphatase mu (Protein-tyrosine phosphatase mu) (R-PTP-mu) (EC 3.1.3.48)	P28827
CD34	Hematopoietic progenitor cell antigen CD34 (CD antigen CD34)	P28906
CCN2	CCN family member 2 (Cellular communication network factor 2) (Connective tissue growth factor) (Hypertrophic chondrocyte-specific protein 24) (Insulin-like growth factor-binding protein 8) (IBP-8) (IGF-binding protein 8) (IGFBP-8)	P29279
SERPINB3	Serpin B3 (Protein T4-A) (Squamous cell carcinoma antigen 1) (SCCA-1)	P29508
SERPINA4	Kallistatin (Kallikrein inhibitor) (Peptidase inhibitor 4) (PI-4) (Serpin A4)	P29622
PDIA3	Protein disulfide-isomerase A3 (EC 5.3.4.1) (58 kDa glucose-regulated protein) (58 kDa microsomal protein) (p58) (Disulfide isomerase ER-60) (Endoplasmic reticulum resident protein 57) (ER protein 57) (ERp57) (Endoplasmic reticulum resident protein 60) (ER protein 60) (ERp60)	P30101
AXL	Tyrosine-protein kinase receptor UFO (EC 2.7.10.1) (AXL oncogene)	P30530
SERPINB1	Leukocyte elastase inhibitor (LEI) (Monocyte/neutrophil elastase inhibitor) (EI) (M/NEI) (Peptidase inhibitor 2) (PI-2) (Serpin B1)	P30740
S100A7	Protein S100-A7 (Psoriasin) (S100 calcium-binding protein A7)	P31151
SDC4	Syndecan-4 (SYND4) (Amphiglycan) (Ryudocan core protein)	P31431
CASP14	Caspase-14 (CASP-14) (EC 3.4.22.-) [Cleaved into: Caspase-14 subunit p17, mature form; Caspase-14 subunit p10, mature form; Caspase-14 subunit p20, intermediate form; Caspase-14 subunit p8, intermediate form]	P31944
SFN	14-3-3 protein sigma (Epithelial cell marker protein 1) (Stratifin)	P31947
S100A11	Protein S100-A11 (Calgizzarin) (Metastatic lymph node gene 70 protein) (MLN 70) (Protein S100-C) (S100 calcium-binding protein A11) [Cleaved into: Protein S100-A11, N-terminally processed]	P31949
L1CAM	Neural cell adhesion molecule L1 (N-CAM-L1) (NCAM-L1) (CD antigen CD171)	P32004
PRDX2	Peroxiredoxin-2 (EC 1.11.1.24) (Natural killer cell-enhancing factor B) (NKEF-B) (PRP) (Thiol-specific antioxidant protein) (TSA) (Thioredoxin peroxidase 1) (Thioredoxin-dependent peroxide reductase 1) (Thioredoxin-dependent peroxiredoxin 2)	P32119
ICAM3	Intercellular adhesion molecule 3 (ICAM-3) (CDw50) (ICAM-R) (CD antigen CD50)	P32942
CDH5	Cadherin-5 (7B4 antigen) (Vascular endothelial cadherin) (VE-cadherin) (CD antigen CD144)	P33151
MAN1A1	Mannosyl-oligosaccharide 1,2-alpha-mannosidase IA (EC 3.2.1.113) (Man(9)-alpha-mannosidase) (Man9-mannosidase) (Mannosidase alpha class 1A member 1) (Processing alpha-1,2-mannosidase IA) (Alpha-1,2-mannosidase IA)	P33908
CTNNA1	Catenin alpha-1 (Alpha E-catenin) (Cadherin-associated protein) (Renal carcinoma antigen NY-REN-13)	P35221
SPRR1A	Cornifin-A (19 kDa pancornulin) (SPRK) (Small proline-rich protein IA) (SPR-IA)	P35321
SPRR2A	Small proline-rich protein 2A (SPR-2A) (2-1)	P35326
KRT9	Keratin, type I cytoskeletal 9 (Cytokeratin-9) (CK-9) (Keratin-9) (K9)	P35527
SAA4	Serum amyloid A-4 protein (Constitutively expressed serum amyloid A protein) (C-SAA)	P35542
MYH9	Myosin-9 (Cellular myosin heavy chain, type A) (Myosin heavy chain 9) (Myosin heavy chain, non-muscle IIa) (Non-muscle myosin heavy chain A) (NMMHC-A) (Non-muscle myosin heavy chain IIa) (NMMHC II-a) (NMMHC-IIA)	P35579
MYH10	Myosin-10 (Cellular myosin heavy chain, type B) (Myosin heavy chain 10) (Myosin heavy chain, non-muscle IIb) (Non-muscle myosin heavy chain B) (NMMHC-B) (Non-muscle myosin heavy chain IIb) (NMMHC II-b) (NMMHC-IIB)	P35580
IGFALS	Insulin-like growth factor-binding protein complex acid labile subunit (ALS)	P35858
KRT2	Keratin, type II cytoskeletal 2 epidermal (Cytokeratin-2e) (CK-2e) (Epithelial keratin-2e) (Keratin-2 epidermis) (Keratin-2e) (K2e) (Type-II keratin Kb2)	P35908
FLT4	Vascular endothelial growth factor receptor 3 (VEGFR-3) (EC 2.7.10.1) (Fms-like tyrosine kinase 4) (FLT-4) (Tyrosine-protein kinase receptor FLT4)	P35916
KDR	Vascular endothelial growth factor receptor 2 (VEGFR-2) (EC 2.7.10.1) (Fetal liver kinase 1) (FLK-1) (Kinase insert domain receptor) (KDR) (Protein-tyrosine kinase receptor flk-1) (CD antigen CD309)	P35968
SERPINF1	Pigment epithelium-derived factor (PEDF) (Cell proliferation-inducing gene 35 protein) (EPC-1) (Serpin F1)	P36955
DLST	Dihydrolipoyllysine-residue succinyltransferase component of 2-oxoglutarate dehydrogenase complex, mitochondrial (EC 2.3.1.61) (2-oxoglutarate dehydrogenase complex component E2) (OGDC-E2) (Dihydrolipoamide succinyltransferase component of 2-oxoglutarate dehydrogenase complex) (E2K)	P36957
CFHR2	Complement factor H-related protein 2 (FHR-2) (DDESK59) (H factor-like 3) (H factor-like protein 2)	P36980
NUP62	Nuclear pore glycoprotein p62 (62 kDa nucleoporin) (Nucleoporin Nup62)	P37198
TALDO1	Transaldolase (EC 2.2.1.2)	P37837
SNCA	Alpha-synuclein (Non-A beta component of AD amyloid) (Non-A4 component of amyloid precursor) (NACP)	P37840
GC	Vitamin K-dependent gamma-carboxylase (EC 4.1.1.90) (Gamma-glutamyl carboxylase) (Peptidyl-glutamate 4-carboxylase) (Vitamin K gamma glutamyl carboxylase)	P38435
COL18A1	Collagen alpha-1(XVIII) chain [Cleaved into: Endostatin; Non-collagenous domain 1 (NC1)]	P39060
IL6ST	Interleukin-6 receptor subunit beta (IL-6 receptor subunit beta) (IL-6R subunit beta) (IL-6R-beta) (IL-6RB) (CDw130) (Interleukin-6 signal transducer) (Membrane glycoprotein 130) (gp130) (Oncostatin-M receptor subunit alpha) (CD antigen CD130)	P40189
GP5	Platelet glycoprotein V (GPV) (Glycoprotein 5) (CD antigen CD42d)	P40197
PTGDS	Prostaglandin-H2 D-isomerase (EC 5.3.99.2) (Beta-trace protein) (Cerebrin-28) (Glutathione-independent PGD synthase) (Lipocalin-type prostaglandin-D synthase) (L-PGDS) (Prostaglandin-D2 synthase) (PGD2 synthase) (PGDS) (PGDS2)	P41222
NBL1	Neuroblastoma suppressor of tumorigenicity 1 (DAN domain family member 1) (Protein N03) (Zinc finger protein DAN)	P41271
TMPO	Lamina-associated polypeptide 2, isoform alpha (Thymopoietin isoform alpha) (TP alpha) (Thymopoietin-related peptide isoform alpha) (TPRP isoform alpha) [Cleaved into: Thymopoietin (TP) (Splenin); Thymopentin (TP5)]	P42166
TMPO	Lamina-associated polypeptide 2, isoforms beta/gamma (Thymopoietin, isoforms beta/gamma) (TP beta/gamma) (Thymopoietin-related peptide isoforms beta/gamma) (TPRP isoforms beta/gamma) [Cleaved into: Thymopoietin (TP) (Splenin); Thymopentin (TP5)]	P42167
HAL	Histidine ammonia-lyase (Histidase) (EC 4.3.1.3)	P42357
MCAM	Cell surface glycoprotein MUC18 (Cell surface glycoprotein P1H12) (Melanoma cell adhesion molecule) (Melanoma-associated antigen A32) (Melanoma-associated antigen MUC18) (S-endo 1 endothelial-associated antigen) (CD antigen CD146)	P43121
BTD	Biotinidase (Biotinase) (EC 3.5.1.12)	P43251
AFM	Afamin (Alpha-albumin) (Alpha-Alb)	P43652
LGALS7	Galectin-7 (Gal-7) (HKL-14) (PI7) (p53-induced gene 1 protein)	P47929
LEPR	Leptin receptor (LEP-R) (HuB219) (OB receptor) (OB-R) (CD antigen CD295)	P48357
MASP1	Mannan-binding lectin serine protease 1 (EC 3.4.21.-) (Complement factor MASP-3) (Complement-activating component of Ra-reactive factor) (Mannose-binding lectin-associated serine protease 1) (MASP-1) (Mannose-binding protein-associated serine protease) (Ra-reactive factor serine protease p100) (RaRF) (Serine protease 5) [Cleaved into: Mannan-binding lectin serine protease 1 heavy chain; Mannan-bi…	P48740
ALDH9A1	4-trimethylaminobutyraldehyde dehydrogenase (TMABA-DH) (TMABALDH) (EC 1.2.1.47) (Aldehyde dehydrogenase E3 isozyme) (Aldehyde dehydrogenase family 9 member A1) (EC 1.2.1.3) (Formaldehyde dehydrogenase) (EC 1.2.1.46) (Gamma-aminobutyraldehyde dehydrogenase) (EC 1.2.1.19) (R-aminobutyraldehyde dehydrogenase) [Cleaved into: 4-trimethylaminobutyraldehyde dehydrogenase, N-terminally processed]	P49189
FAS	Fatty acid synthase (EC 2.3.1.85) (Type I fatty acid synthase) [Includes: [Acyl-carrier-protein] S-acetyltransferase (EC 2.3.1.38); [Acyl-carrier-protein] S-malonyltransferase (EC 2.3.1.39); 3-oxoacyl-[acyl-carrier-protein] synthase (EC 2.3.1.41); 3-oxoacyl-[acyl-carrier-protein] reductase (EC 1.1.1.100); 3-hydroxyacyl-[acyl-carrier-protein] dehydratase (EC 4.2.1.59); Enoyl-[acyl-carrier-protein]…	P49327
KLK7	Kallikrein-7 (hK7) (EC 3.4.21.117) (Serine protease 6) (Stratum corneum chymotryptic enzyme) (hSCCE)	P49862
SELENOP	Selenoprotein P (SeP)	P49908
VASP	Vasodilator-stimulated phosphoprotein (VASP)	P50552
DAP	Death-associated protein 1 (DAP-1)	P51397
HDGF	Hepatoma-derived growth factor (HDGF) (High mobility group protein 1-like 2) (HMG-1L2)	P51858
LUM	Lumican (Keratan sulfate proteoglycan lumican) (KSPG lumican)	P51884
ARHGDIA	Rho GDP-dissociation inhibitor 1 (Rho GDI 1) (Rho-GDI alpha)	P52565
ARHGDIB	Rho GDP-dissociation inhibitor 2 (Rho GDI 2) (Ly-GDI) (Rho-GDI beta)	P52566
CTSC	Dipeptidyl peptidase 1 (EC 3.4.14.1) (Cathepsin C) (Cathepsin J) (Dipeptidyl peptidase I) (DPP-I) (DPPI) (Dipeptidyl transferase) [Cleaved into: Dipeptidyl peptidase 1 exclusion domain chain (Dipeptidyl peptidase I exclusion domain chain); Dipeptidyl peptidase 1 heavy chain (Dipeptidyl peptidase I heavy chain); Dipeptidyl peptidase 1 light chain (Dipeptidyl peptidase I light chain)]	P53634
DSC1	Calcipressin-1 (Adapt78) (Down syndrome critical region protein 1) (Myocyte-enriched calcineurin-interacting protein 1) (MCIP1) (Regulator of calcineurin 1)	P53805
SUB1	Activated RNA polymerase II transcriptional coactivator p15 (Positive cofactor 4) (PC4) (SUB1 homolog) (p14)	P53999
CACNA2D1	Voltage-dependent calcium channel subunit alpha-2/delta-1 (Voltage-gated calcium channel subunit alpha-2/delta-1) [Cleaved into: Voltage-dependent calcium channel subunit alpha-2-1; Voltage-dependent calcium channel subunit delta-1]	P54289
APOC4	Apolipoprotein C-IV (Apo-CIV) (ApoC-IV) (Apolipoprotein C4)	P55056
PLTP	Phospholipid transfer protein (Lipid transfer protein II)	P55058
VCP	Transitional endoplasmic reticulum ATPase (TER ATPase) (EC 3.6.4.6) (15S Mg(2+)-ATPase p97 subunit) (Valosin-containing protein) (VCP)	P55072
INHBC	Inhibin beta C chain (Activin beta-C chain)	P55103
MANF	Mesencephalic astrocyte-derived neurotrophic factor (Arginine-rich protein) (Protein ARMET)	P55145
CDH13	Cadherin-13 (Heart cadherin) (H-cadherin) (P105) (Truncated cadherin) (T-cad) (T-cadherin)	P55290
CCL18	C-C motif chemokine 18 (Alternative macrophage activation-associated CC chemokine 1) (AMAC-1) (CC chemokine PARC) (Dendritic cell chemokine 1) (DC-CK1) (Macrophage inflammatory protein 4) (MIP-4) (Pulmonary and activation-regulated chemokine) (Small-inducible cytokine A18) [Cleaved into: CCL18(1-68); CCL18(3-69); CCL18(4-69)]	P55774
ITGA1	Integrin alpha-1 (CD49 antigen-like family member A) (Laminin and collagen receptor) (VLA-1) (CD antigen CD49a)	P56199
LOXL3	Lysyl oxidase homolog 3 (EC 1.4.3.-) (EC 1.4.3.13) (Lysyl oxidase-like protein 3)	P58215
TPI1	Triosephosphate isomerase (TIM) (EC 5.3.1.1) (Methylglyoxal synthase) (EC 4.2.3.3) (Triose-phosphate isomerase)	P60174
ACTB	Actin, cytoplasmic 1 (EC 3.6.4.-) (Beta-actin) [Cleaved into: Actin, cytoplasmic 1, N-terminally processed]	P60709
EIF4A1	Eukaryotic initiation factor 4A-I (eIF-4A-I) (eIF4A-I) (EC 3.6.4.13) (ATP-dependent RNA helicase eIF4A-1)	P60842
PSMA6	Proteasome subunit alpha type-6 (27 kDa prosomal protein) (PROS-27) (p27K) (Macropain iota chain) (Multicatalytic endopeptidase complex iota chain) (Proteasome iota chain) (Proteasome subunit alpha-1) (alpha-1)	P60900
RAP1B	Ras-related protein Rap-1b (EC 3.6.5.2) (GTP-binding protein smg p21B)	P61224
MAX	Protein max (Class D basic helix-loop-helix protein 4) (bHLHd4) (Myc-associated factor X)	P61244
LYZ	Lysozyme C (EC 3.2.1.17) (1,4-beta-N-acetylmuramidase C)	P61626
B2M	Beta-2-microglobulin [Cleaved into: Beta-2-microglobulin form pI 5.3]	P61769
NPC2	NPC intracellular cholesterol transporter 2 (Epididymal secretory protein E1) (Human epididymis-specific protein 1) (He1) (Niemann-Pick disease type C2 protein)	P61916
YWHAE	14-3-3 protein epsilon (14-3-3E)	P62258
RPS14	Small ribosomal subunit protein uS11 (40S ribosomal protein S14)	P62263
TMSB4X	Thymosin beta-4 (T beta-4) (Fx) [Cleaved into: Hemoregulatory peptide AcSDKP (Ac-Ser-Asp-Lys-Pro) (N-acetyl-SDKP) (AcSDKP) (Seraspenide)]	P62328
RAB11A	Ras-related protein Rab-11A (Rab-11) (EC 3.6.5.2) (YL8)	P62491
CNBP	CCHC-type zinc finger nucleic acid binding protein (Cellular nucleic acid-binding protein) (CNBP) (Zinc finger protein 9)	P62633
ACTA2	Actin, aortic smooth muscle (EC 3.6.4.-) (Alpha-actin-2) (Cell growth-inhibiting gene 46 protein) [Cleaved into: Actin, aortic smooth muscle, intermediate form]	P62736
RPL23A	Large ribosomal subunit protein uL23 (60S ribosomal protein L23a)	P62750
RPS6	Small ribosomal subunit protein eS6 (40S ribosomal protein S6) (Phosphoprotein NP33)	P62753
H4C1	Histone H4	P62805
FAU	Ubiquitin-like FUBI-ribosomal protein eS30 fusion protein (FAU ubiquitin like and ribosomal protein S30 fusion) [Cleaved into: Ubiquitin-like protein FUBI; Small ribosomal subunit protein eS30 (40S ribosomal protein S30)]	P62861
RPL30	Large ribosomal subunit protein eL30 (60S ribosomal protein L30)	P62888
RPL8	Large ribosomal subunit protein uL2 (60S ribosomal protein L8)	P62917
PPIA	Peptidyl-prolyl cis-trans isomerase A (PPIase A) (EC 5.2.1.8) (Cyclophilin A) (Cyclosporin A-binding protein) (Rotamase A) [Cleaved into: Peptidyl-prolyl cis-trans isomerase A, N-terminally processed]	P62937
RPS27A	Ubiquitin-ribosomal protein eS31 fusion protein (Ubiquitin carboxyl extension protein 80) [Cleaved into: Ubiquitin; Small ribosomal subunit protein eS31 (40S ribosomal protein S27a)]	P62979
AP2B1	AP-2 complex subunit beta (AP105B) (Adaptor protein complex AP-2 subunit beta) (Adaptor-related protein complex 2 subunit beta) (Beta-2-adaptin) (Beta-adaptin) (Clathrin assembly protein complex 2 beta large chain) (Plasma membrane adaptor HA2/AP2 adaptin beta subunit)	P63010
YWHAZ	14-3-3 protein zeta/delta (Protein kinase C inhibitor protein 1) (KCIP-1)	P63104
DYNLL1	Dynein light chain 1, cytoplasmic (8 kDa dynein light chain) (DLC8) (Dynein light chain LC8-type 1) (Protein inhibitor of neuronal nitric oxide synthase) (PIN)	P63167
EIF5A	Eukaryotic translation initiation factor 5A-1 (eIF-5A-1) (eIF-5A1) (Eukaryotic initiation factor 5A isoform 1) (eIF-5A) (Rev-binding factor) (eIF-4D)	P63241
TMSB10	Thymosin beta-10	P63313
TPM4	Tropomyosin alpha-4 chain (TM30p1) (Tropomyosin-4)	P67936
EEF1A1	Elongation factor 1-alpha 1 (EF-1-alpha-1) (EC 3.6.5.-) (Elongation factor Tu) (EF-Tu) (Eukaryotic elongation factor 1 A-1) (eEF1A-1) (Leukocyte receptor cluster member 7)	P68104
TUBA1B	Tubulin alpha-1B chain (EC 3.6.5.-) (Alpha-tubulin ubiquitous) (Tubulin K-alpha-1) (Tubulin alpha-ubiquitous chain) [Cleaved into: Detyrosinated tubulin alpha-1B chain]	P68363
HBB	Hemoglobin subunit beta (Beta-globin) (Hemoglobin beta chain) [Cleaved into: LVV-hemorphin-7; Spinorphin]	P68871
HBA1	Hemoglobin subunit alpha (Alpha-globin) (Hemoglobin alpha chain) [Cleaved into: Hemopressin]	P69905
SIRPA	Tyrosine-protein phosphatase non-receptor type substrate 1 (SHP substrate 1) (SHPS-1) (Brain Ig-like molecule with tyrosine-based activation motifs) (Bit) (CD172 antigen-like family member A) (Inhibitory receptor SHPS-1) (Macrophage fusion receptor) (MyD-1 antigen) (Signal-regulatory protein alpha-1) (Sirp-alpha-1) (Signal-regulatory protein alpha-2) (Sirp-alpha-2) (Signal-regulatory protein alph…	P78324
IL13RA1	Interleukin-13 receptor subunit alpha-1 (IL-13 receptor subunit alpha-1) (IL-13R subunit alpha-1) (IL-13R-alpha-1) (IL-13RA1) (Cancer/testis antigen 19) (CT19) (CD antigen CD213a1)	P78552
MAP1A	Microtubule-associated protein 1A (MAP-1A) (Proliferation-related protein p80) [Cleaved into: MAP1A heavy chain; MAP1 light chain LC2]	P78559
GPLD1	Phosphatidylinositol-glycan-specific phospholipase D (PI-G PLD) (EC 3.1.4.50) (Glycoprotein phospholipase D) (Glycosyl-phosphatidylinositol-specific phospholipase D) (GPI-PLD) (GPI-specific phospholipase D)	P80108
LCN2	Neutrophil gelatinase-associated lipocalin (NGAL) (25 kDa alpha-2-microglobulin-related subunit of MMP-9) (Lipocalin-2) (Oncogene 24p3) (Siderocalin) (p25)	P80188
BASP1	Brain acid soluble protein 1 (22 kDa neuronal tissue-enriched acidic protein) (Neuronal axonal membrane protein NAP-22)	P80723
IGLV3-21	Immunoglobulin lambda variable 3-21 (Ig lambda chain V-III region LOI) (Ig lambda chain V-V region DEL) (Ig lambda chain V-VII region MOT)	P80748
DCD	Dermcidin (EC 3.4.-.-) (Preproteolysin) [Cleaved into: Survival-promoting peptide; DCD-1]	P81605
ARF1	ADP-ribosylation factor 1 (EC 3.6.5.2)	P84077
H3-3A	Histone H3.3	P84243
HSPG2	Basement membrane-specific heparan sulfate proteoglycan core protein (HSPG) (Perlecan) (PLC) [Cleaved into: Endorepellin; LG3 peptide]	P98160
SPTBN1	Spectrin beta chain, non-erythrocytic 1 (Beta-II spectrin) (Fodrin beta chain) (Spectrin, non-erythroid beta chain 1)	Q01082
CTBS	Di-N-acetylchitobiase (EC 3.2.1.-)	Q01459
FABP5	Fatty acid-binding protein 5 (Epidermal-type fatty acid-binding protein) (E-FABP) (Fatty acid-binding protein, epidermal) (Psoriasis-associated fatty acid-binding protein homolog) (PA-FABP)	Q01469
CAP1	Adenylyl cyclase-associated protein 1 (CAP 1)	Q01518
KRT76	Keratin, type II cytoskeletal 2 oral (Cytokeratin-2P) (CK-2P) (K2P) (Keratin-76) (K76) (Type-II keratin Kb9)	Q01546
IL1RL1	Interleukin-1 receptor-like 1 (EC 3.2.2.6) (Protein ST2)	Q01638
SEMG2	Semenogelin-2 (Semenogelin II) (SGII)	Q02383
DSG1	Desmoglein-1 (Cadherin family member 4) (Desmosomal glycoprotein 1) (DG1) (DGI) (Pemphigus foliaceus antigen)	Q02413
DSC3	Desmocollin-2 (Cadherin family member 2) (Desmocollin-3) (Desmosomal glycoprotein II) (Desmosomal glycoprotein III)	Q02487
CFHR3	Complement factor H-related protein 3 (FHR-3) (DOWN16) (H factor-like protein 3)	Q02985
CFHR1	Complement factor H-related protein 1 (FHR-1) (H factor-like protein 1) (FHL-1) (H-factor-like 1) (H36)	Q03591
KRT17	Keratin, type I cytoskeletal 17 (39.1) (Cytokeratin-17) (CK-17) (Keratin-17) (K17)	Q04695
HGFAC	Hepatocyte growth factor activator (HGF activator) (HGFA) (EC 3.4.21.-) [Cleaved into: Hepatocyte growth factor activator short chain; Hepatocyte growth factor activator long chain]	Q04756
CALD1	Caldesmon (CDM)	Q05682
ITIH3	Inter-alpha-trypsin inhibitor heavy chain H3 (ITI heavy chain H3) (ITI-HC3) (Inter-alpha-inhibitor heavy chain 3) (Serum-derived hyaluronan-associated protein) (SHAP)	Q06033
PRDX1	Peroxiredoxin-1 (EC 1.11.1.24) (Natural killer cell-enhancing factor A) (NKEF-A) (Proliferation-associated gene protein) (PAG) (Thioredoxin peroxidase 2) (Thioredoxin-dependent peroxide reductase 2) (Thioredoxin-dependent peroxiredoxin 1)	Q06830
TGM3	Protein-glutamine gamma-glutamyltransferase E (EC 2.3.2.13) (Transglutaminase E) (TG(E)) (TGE) (TGase E) (Transglutaminase-3) (TGase-3) [Cleaved into: Protein-glutamine gamma-glutamyltransferase E 50 kDa catalytic chain; Protein-glutamine gamma-glutamyltransferase E 27 kDa non-catalytic chain]	Q08188
LGALS3BP	Galectin-3-binding protein (Basement membrane autoantigen p105) (Lectin galactoside-binding soluble 3-binding protein) (Mac-2-binding protein) (MAC2BP) (Mac-2 BP) (Tumor-associated antigen 90K)	Q08380
DMTN	Dematin (Dematin actin-binding protein) (Erythrocyte membrane protein band 4.9)	Q08495
DSC1	Desmocollin-1 (Cadherin family member 1) (Desmosomal glycoprotein 2/3) (DG2/DG3)	Q08554
AHNAK	Neuroblast differentiation-associated protein AHNAK (Desmoyokin)	Q09666
NEXN	Nexilin (F-actin-binding protein) (Nelin)	Q0ZGT2
BST1	ADP-ribosyl cyclase/cyclic ADP-ribose hydrolase 2 (EC 3.2.2.6) (ADP-ribosyl cyclase 2) (Bone marrow stromal cell antigen 1) (BST-1) (Cyclic ADP-ribose hydrolase 2) (cADPR hydrolase 2) (CD antigen CD157)	Q10588
EFEMP1	EGF-containing fibulin-like extracellular matrix protein 1 (Extracellular protein S1-5) (Fibrillin-like protein) (Fibulin-3) (FIBL-3)	Q12805
FSTL1	Follistatin-related protein 1 (Follistatin-like protein 1)	Q12841
CNTN1	Contactin-1 (Glycoprotein gp135) (Neural cell surface protein F3)	Q12860
MERTK	Tyrosine-protein kinase Mer (EC 2.7.10.1) (Proto-oncogene c-Mer) (Receptor tyrosine kinase MerTK)	Q12866
PTPRJ	Receptor-type tyrosine-protein phosphatase eta (Protein-tyrosine phosphatase eta) (R-PTP-eta) (EC 3.1.3.48) (Density-enhanced phosphatase 1) (DEP-1) (HPTP eta) (Protein-tyrosine phosphatase receptor type J) (R-PTP-J) (CD antigen CD148)	Q12913
MST1	Serine/threonine-protein kinase 4 (EC 2.7.11.1) (Mammalian STE20-like protein kinase 1) (MST-1) (STE20-like kinase MST1) (Serine/threonine-protein kinase Krs-2) [Cleaved into: Serine/threonine-protein kinase 4 37kDa subunit (MST1/N); Serine/threonine-protein kinase 4 18kDa subunit (MST1/C)]	Q13043
LCP2	Lymphocyte cytosolic protein 2 (SH2 domain-containing leukocyte protein of 76 kDa) (SLP-76 tyrosine phosphoprotein) (SLP76)	Q13094
SPP2	Secreted phosphoprotein 24 (Spp-24) (Secreted phosphoprotein 2)	Q13103
MMRN1	Multimerin-1 (EMILIN-4) (Elastin microfibril interface located protein 4) (Elastin microfibril interfacer 4) (Endothelial cell multimerin) [Cleaved into: Platelet glycoprotein Ia*; 155 kDa platelet multimerin (p-155) (p155)]	Q13201
SCGB2A2	Mammaglobin-A (Mammaglobin-1) (Secretoglobin family 2A member 2)	Q13296
TCOF1	Treacle protein (Treacher Collins syndrome protein)	Q13428
PDAP1	28 kDa heat- and acid-stable phosphoprotein (PDGF-associated protein) (PAP) (PDGFA-associated protein 1) (PAP1)	Q13442
LSAMP	Limbic system-associated membrane protein (LSAMP) (IgLON family member 3)	Q13449
MADCAM1	Mucosal addressin cell adhesion molecule 1 (MAdCAM-1) (hMAdCAM-1)	Q13477
ASAH1	Acid ceramidase (AC) (ACDase) (Acid CDase) (EC 3.5.1.23) (Acylsphingosine deacylase) (Glycosylceramide deacylase) (EC 3.5.1.109) (N-acylethanolamine hydrolase ASAH1) (EC 3.5.1.-) (N-acylsphingosine amidohydrolase) (Putative 32 kDa heart protein) (PHP32) [Cleaved into: Acid ceramidase subunit alpha; Acid ceramidase subunit beta]	Q13510
FHL1	Four and a half LIM domains protein 1 (FHL-1) (Skeletal muscle LIM-protein 1) (SLIM) (SLIM-1)	Q13642
ALCAM	CD166 antigen (Activated leukocyte cell adhesion molecule) (CD antigen CD166)	Q13740
NACA	Nascent polypeptide-associated complex subunit alpha (NAC-alpha) (Alpha-NAC) (allergen Hom s 2)	Q13765
PKP1	Plakophilin-1 (Band 6 protein) (B6P)	Q13835
BLMH	Bleomycin hydrolase (BH) (BLM hydrolase) (BMH) (EC 3.4.22.40)	Q13867
COTL1	Coactosin-like protein	Q14019
DAG1	Dystroglycan 1 (Dystroglycan) (Dystrophin-associated glycoprotein 1) [Cleaved into: Alpha-dystroglycan (Alpha-DG); Beta-dystroglycan (Beta-DG)]	Q14118
DSG2	Desmoglein-2 (Cadherin family member 5) (HDGC)	Q14126
LY6D	Lymphocyte antigen 6D (Ly-6D) (E48 antigen)	Q14210
SELPLG	P-selectin glycoprotein ligand 1 (PSGL-1) (Selectin P ligand) (CD antigen CD162)	Q14242
CTTN	Src substrate cortactin (Amplaxin) (Oncogene EMS1)	Q14247
FGL2	Fibroleukin (Fibrinogen-like protein 2) (pT49)	Q14314
SPARCL1	SPARC-like protein 1 (High endothelial venule protein) (Hevin) (MAST 9)	Q14515
HABP2	Hyaluronan-binding protein 2 (EC 3.4.21.-) (Factor VII-activating protease) (Factor seven-activating protease) (FSAP) (Hepatocyte growth factor activator-like protein) (Plasma hyaluronan-binding protein) [Cleaved into: Hyaluronan-binding protein 2 50 kDa heavy chain; Hyaluronan-binding protein 2 50 kDa heavy chain alternate form; Hyaluronan-binding protein 2 27 kDa light chain; Hyaluronan-binding…	Q14520
KRT32	Keratin, type I cuticular Ha2 (Hair keratin, type I Ha2) (Keratin-32) (K32)	Q14532
DSC3	Desmocollin-3 (Cadherin family member 3) (Desmocollin-4) (HT-CP)	Q14574
ITIH4	Inter-alpha-trypsin inhibitor heavy chain H4 (ITI heavy chain H4) (ITI-HC4) (Inter-alpha-inhibitor heavy chain 4) (Inter-alpha-trypsin inhibitor family heavy chain-related protein) (IHRP) (Plasma kallikrein sensitive glycoprotein 120) (Gp120) (PK-120) [Cleaved into: 70 kDa inter-alpha-trypsin inhibitor heavy chain H4; 35 kDa inter-alpha-trypsin inhibitor heavy chain H4]	Q14624
CLINT1	Clathrin interactor 1 (Clathrin-interacting protein localized in the trans-Golgi region) (Clint) (Enthoprotin) (Epsin-4) (Epsin-related protein) (EpsinR)	Q14677
MESD	LRP chaperone MESD (LDLR chaperone MESD) (Mesoderm development LRP chaperone MESD) (Mesoderm development candidate 2) (Mesoderm development protein) (Renal carcinoma antigen NY-REN-61)	Q14696
LTBP1	Latent-transforming growth factor beta-binding protein 1 (LTBP-1) (Transforming growth factor beta-1-binding protein 1) (TGF-beta1-BP-1)	Q14766
LASP1	LIM and SH3 domain protein 1 (LASP-1) (Metastatic lymph node gene 50 protein) (MLN 50)	Q14847
GPNMB	Transmembrane glycoprotein NMB (Hematopoietic growth factor inducible neurokinin-1 type)	Q14956
NAA25	N-alpha-acetyltransferase 25, NatB auxiliary subunit (Mitochondrial distribution and morphology protein 20) (N-terminal acetyltransferase B complex subunit MDM20) (NatB complex subunit MDM20) (N-terminal acetyltransferase B complex subunit NAA25) (p120)	Q14CX7
BRD3	Bromodomain-containing protein 3 (RING3-like protein)	Q15059
PCOLCE	Procollagen C-endopeptidase enhancer 1 (Procollagen COOH-terminal proteinase enhancer 1) (PCPE-1) (Procollagen C-proteinase enhancer 1) (Type 1 procollagen C-proteinase enhancer protein) (Type I procollagen COOH-terminal proteinase enhancer)	Q15113
PLEC	Plectin (PCN) (PLTN) (Hemidesmosomal protein 1) (HD1) (Plectin-1)	Q15149
PON3	Serum paraoxonase/lactonase 3 (EC 3.1.1.2) (EC 3.1.1.81) (EC 3.1.8.1)	Q15166
NECTIN1	Nectin-1 (Herpes virus entry mediator C) (Herpesvirus entry mediator C) (HveC) (Herpesvirus Ig-like receptor) (HIgR) (Nectin cell adhesion molecule 1) (Poliovirus receptor-related protein 1) (CD antigen CD111)	Q15223
PCBP1	Poly(rC)-binding protein 1 (Alpha-CP1) (Heterogeneous nuclear ribonucleoprotein E1) (hnRNP E1) (Nucleic acid-binding protein SUB2.3)	Q15365
RSU1	Ras suppressor protein 1 (RSP-1) (Rsu-1)	Q15404
CDSN	Corneodesmosin (S protein)	Q15517
MYLK	Myosin light chain kinase, smooth muscle (MLCK) (smMLCK) (EC 2.7.11.18) (Kinase-related protein) (KRP) (Telokin) [Cleaved into: Myosin light chain kinase, smooth muscle, deglutamylated form]	Q15746
CST6	Cystatin-M (Cystatin-6) (Cystatin-E)	Q15828
ADIPOQ	Adiponectin (30 kDa adipocyte complement-related protein) (Adipocyte complement-related 30 kDa protein) (ACRP30) (Adipocyte, C1q and collagen domain-containing protein) (Adipose most abundant gene transcript 1 protein) (apM-1) (Gelatin-binding protein)	Q15848
ZYX	Zyxin (Zyxin-2)	Q15942
IGFBP7	Insulin-like growth factor-binding protein 7 (IBP-7) (IGF-binding protein 7) (IGFBP-7) (IGFBP-rP1) (MAC25 protein) (PGI2-stimulating factor) (Prostacyclin-stimulating factor) (Tumor-derived adhesion factor) (TAF)	Q16270
NTRK3	NT-3 growth factor receptor (EC 2.7.10.1) (GP145-TrkC) (Trk-C) (Neurotrophic tyrosine kinase receptor type 3) (TrkC tyrosine kinase)	Q16288
ECM1	Extracellular matrix protein 1 (Secretory component p85)	Q16610
CCL14	C-C motif chemokine 14 (Chemokine CC-1/CC-3) (HCC-1/HCC-3) (HCC-1(1-74)) (NCC-2) (Small-inducible cytokine A14) [Cleaved into: HCC-1(3-74); HCC-1(4-74); HCC-1(9-74)]	Q16627
PRSS8	Prostasin (EC 3.4.21.-) (Channel-activating protease 1) (CAP1) (Serine protease 8) [Cleaved into: Prostasin light chain; Prostasin heavy chain]	Q16651
KIAA0753	Protein moonraker (MNR) (OFD1- and FOPNL-interacting protein)	Q2KHM9
RABL6	Rab-like protein 6 (GTP-binding protein Parf) (Partner of ARF) (Rab-like protein 1) (RBEL1)	Q3YEC7
LGALSL	Galectin-related protein (Galectin-like protein) (Lectin galactoside-binding-like protein)	Q3ZCW2
CDON	Cell adhesion molecule-related/down-regulated by oncogenes	Q4KMG0
ARHGAP15	Rho GTPase-activating protein 15 (ArhGAP15) (Rho-type GTPase-activating protein 15)	Q53QZ3
FLG2	Filaggrin-2 (FLG-2) (Intermediate filament-associated and psoriasis-susceptibility protein) (Ifapsoriasin)	Q5D862
ZNF766	Zinc finger protein 766	Q5HY98
HP1BP3	Heterochromatin protein 1-binding protein 3 (Protein HP1-BP74)	Q5SSJ5
KPRP	Keratinocyte proline-rich protein (hKPRP)	Q5T749
XP32	Protein KPLCE (KPRP N-terminal and LCE C-terminal-like protein) (Skin-specific protein 32)	Q5T750
SIRPB1	Signal-regulatory protein beta-1 isoform 3 (SIRP-beta-1 isoform 3)	Q5TFQ8
RAP1GAP2	Rap1 GTPase-activating protein 2 (Rap1GAP2) (GTPase-activating Rap/Ran-GAP domain-like protein 4)	Q684P5
C18orf63	Uncharacterized protein C18orf63	Q68DL7
DMKN	Dermokine (Epidermis-specific secreted protein SK30/SK89)	Q6E0U4
VASN	Vasorin (Protein slit-like 2)	Q6EMK4
CTRB2	Chymotrypsinogen B2 (EC 3.4.21.1) [Cleaved into: Chymotrypsin B2 chain A; Chymotrypsin B2 chain B; Chymotrypsin B2 chain C]	Q6GPI1
CAT	Glycine N-acyltransferase (EC 2.3.1.13) (Acyl-CoA:glycine N-acyltransferase) (AAc) (Aralkyl acyl-CoA N-acyltransferase) (Aralkyl acyl-CoA:amino acid N-acyltransferase) (Benzoyl-coenzyme A:glycine N-acyltransferase) (Glycine N-benzoyltransferase) (EC 2.3.1.71) (HRP-1(CLP))	Q6IB77
KRT80	Keratin, type II cytoskeletal 80 (Cytokeratin-80) (CK-80) (Keratin-80) (K80) (Type-II keratin Kb20)	Q6KB66
PRG2	Phospholipid phosphatase-related protein type 3 (Inactive phospholipid phosphatase PLPPR3) (Lipid phosphate phosphatase-related protein type 3) (PAP-2-like protein 2) (Plasticity-related gene 2 protein) (PRG-2)	Q6T4P5
SBSN	Suprabasin	Q6UWP8
PLXDC2	Plexin domain-containing protein 2 (Tumor endothelial marker 7-related protein)	Q6UX71
PI16	Peptidase inhibitor 16 (PI-16) (Cysteine-rich secretory protein 9) (CRISP-9) (PSP94-binding protein) (CD antigen CD364)	Q6UXB8
ADAMTSL4	ADAMTS-like protein 4 (ADAMTSL-4) (Thrombospondin repeat-containing protein 1)	Q6UY14
CHRDL2	Chordin-like protein 2 (Breast tumor novel factor 1) (BNF-1) (Chordin-related protein 2)	Q6WN34
CD109	CD109 antigen (150 kDa TGF-beta-1-binding protein) (C3 and PZP-like alpha-2-macroglobulin domain-containing protein 7) (Platelet-specific Gov antigen) (p180) (r150) (CD antigen CD109)	Q6YHK3
CLEC20A	Putative C-type lectin domain family 20 member A	Q6ZU45
NCCRP1	F-box only protein 50 (NCC receptor protein 1 homolog) (NCCRP-1) (Non-specific cytotoxic cell receptor protein 1 homolog)	Q6ZVX7
NEGR1	Neuronal growth regulator 1 (IgLON family member 4)	Q7Z3B1
KRT27	Keratin, type I cytoskeletal 27 (Cytokeratin-27) (CK-27) (Keratin-25C) (K25C) (Keratin-27) (K27) (Type I inner root sheath-specific keratin-K25irs3)	Q7Z3Y8
KRT77	Keratin, type II cytoskeletal 1b (Cytokeratin-1B) (CK-1B) (Keratin-77) (K77) (Type-II keratin Kb39)	Q7Z794
ABI3BP	Target of Nesh-SH3 (Tarsh) (ABI gene family member 3-binding protein) (Nesh-binding protein) (NeshBP)	Q7Z7G0
ADGRG6	Adhesion G-protein coupled receptor G6 (Developmentally regulated G-protein-coupled receptor) (G-protein coupled receptor 126) (Vascular inducible G protein-coupled receptor) [Cleaved into: ADGRG6 N-terminal fragment (ADGRG6-NTF); ADGRG6 C-terminal fragment (ADGRG6-CTF)]	Q86SQ4
LUZP2	Leucine zipper protein 2	Q86TE4
ADAMTSL2	ADAMTS-like protein 2 (ADAMTSL-2)	Q86TH1
SERPINA11	Serpin A11	Q86U17
OAF	Out at first protein homolog (HCV NS5A-transactivated protein 13 target protein 2)	Q86UD1
MTDH	Protein LYRIC (3D3/LYRIC) (Astrocyte elevated gene-1 protein) (AEG-1) (Lysine-rich CEACAM1 co-isolated protein) (Metadherin) (Metastasis adhesion protein)	Q86UE4
FERMT3	Fermitin family homolog 3 (Kindlin-3) (MIG2-like protein) (Unc-112-related protein 2)	Q86UX7
CD163	Scavenger receptor cysteine-rich type 1 protein M130 (Hemoglobin scavenger receptor) (CD antigen CD163) [Cleaved into: Soluble CD163 (sCD163)]	Q86VB7
SERPINA11	Serpin A9 (Centerin) (Germinal center B-cell-expressed transcript 1 protein)	Q86WD7
KRT73	Keratin, type II cytoskeletal 73 (Cytokeratin-73) (CK-73) (Keratin-73) (K73) (Type II inner root sheath-specific keratin-K6irs3) (Type-II keratin Kb36)	Q86Y46
TMEM25	Transmembrane protein 25	Q86YD3
HRNR	Hornerin	Q86YZ3
CBLN2	Cerebellin-2	Q8IUK8
CREBRF	CREB3 regulatory factor (Luman recruitment factor) (LRF)	Q8IUR6
SERPINA12	Serpin A12 (OL-64) (Visceral adipose tissue-derived serine protease inhibitor) (Vaspin) (Visceral adipose-specific serpin)	Q8IW75
SRRM1	Serine/arginine repetitive matrix protein 1 (SR-related nuclear matrix protein of 160 kDa) (SRm160) (Ser/Arg-related nuclear matrix protein)	Q8IYB3
OSCAR	Osteoclast-associated immunoglobulin-like receptor (Osteoclast-associated receptor) (hOSCAR) (Polymeric immunoglobulin receptor 3) (PIgR-3) (PIgR3) (Poly-Ig receptor 3)	Q8IYS5
ADGRF5	Adhesion G protein-coupled receptor F5 (G-protein coupled receptor 116)	Q8IZF2
LILRA2	Leukocyte immunoglobulin-like receptor subfamily A member 2 (CD85 antigen-like family member H) (Immunoglobulin-like transcript 1) (ILT-1) (Leukocyte immunoglobulin-like receptor 7) (LIR-7) (CD antigen CD85h)	Q8N149
KRT78	Keratin, type II cytoskeletal 78 (Cytokeratin-78) (CK-78) (Keratin-5b) (Keratin-78) (K78) (Type-II keratin Kb40)	Q8N1N4
AFAP1	Actin filament-associated protein 1 (110 kDa actin filament-associated protein) (AFAP-110)	Q8N556
LILRA3	Leukocyte immunoglobulin-like receptor subfamily A member 3 (CD85 antigen-like family member E) (Immunoglobulin-like transcript 6) (ILT-6) (Leukocyte immunoglobulin-like receptor 4) (LIR-4) (Monocyte inhibitory receptor HM43/HM31) (CD antigen CD85e)	Q8N6C8
TC2N	Tandem C2 domains nuclear protein (Membrane targeting tandem C2 domain-containing protein 1) (Tandem C2 protein in nucleus) (Tac2-N)	Q8N9U0
GOLM1	Golgi membrane protein 1 (Golgi membrane protein GP73) (Golgi phosphoprotein 2)	Q8NBJ4
HMCN2	Hemicentin-2	Q8NDA2
DNAAF1	Dynein axonemal assembly factor 1 (Leucine-rich repeat-containing protein 50)	Q8NEP3
SDR9C7	Short-chain dehydrogenase/reductase family 9C member 7 (EC 1.1.1.-) (Orphan short-chain dehydrogenase/reductase) (SDR-O) (RDH-S)	Q8NEX9
LILRB1	Leukocyte immunoglobulin-like receptor subfamily B member 1 (LIR-1) (Leukocyte immunoglobulin-like receptor 1) (CD85 antigen-like family member J) (Immunoglobulin-like transcript 2) (ILT-2) (Monocyte/macrophage immunoglobulin-like receptor 7) (MIR-7) (CD antigen CD85j)	Q8NHL6
BPIFB1	BPI fold-containing family B member 1 (Long palate, lung and nasal epithelium carcinoma-associated protein 1) (von Ebner minor salivary gland protein) (VEMSGP)	Q8TDL5
DTD1	D-aminoacyl-tRNA deacylase 1 (DTD) (EC 3.1.1.96) (DNA-unwinding element-binding protein B) (DUE-B) (Gly-tRNA(Ala) deacylase) (Histidyl-tRNA synthase-related)	Q8TEA8
ALB	Fas-binding factor 1 (FBF-1) (Protein albatross)	Q8TES7
SHROOM3	Protein Shroom3 (Shroom-related protein) (hShrmL)	Q8TF72
TMEM263	Transmembrane protein 263	Q8WUH6
POF1B	Protein POF1B (Premature ovarian failure protein 1B)	Q8WVV4
PCNP	PEST proteolytic signal-containing nuclear protein (PCNP) (PEST-containing nuclear protein)	Q8WW12
TMEM40	Transmembrane protein 40	Q8WWA1
TTN	Titin (EC 2.7.11.1) (Connectin) (Rhabdomyosarcoma antigen MU-RMS-40.14)	Q8WZ42
ST8SIA4	CMP-N-acetylneuraminate-poly-alpha-2,8-sialyltransferase (EC 2.4.3.-) (Alpha-2,8-sialyltransferase 8D) (Polysialyltransferase) (Polysialyltransferase-1) (Sialyltransferase 8D) (SIAT8-D) (Sialyltransferase St8Sia IV) (ST8SiaIV)	Q92187
SMPDL3A	Cyclic GMP-AMP phosphodiesterase SMPDL3A (2',3'-cGAMP phosphodiesterase SMPDL3A) (EC 3.1.4.-) (Acid sphingomyelinase-like phosphodiesterase 3a) (ASM-like phosphodiesterase 3a) (EC 3.6.1.15)	Q92484
H1-10	Histone H1.10 (Histone H1x)	Q92522
NCSTN	Nicastrin	Q92542
PRG2	Peroxidasin homolog (EC 1.11.2.-) (Melanoma-associated antigen MG50) (Peroxidasin 1) (hsPxd01) (Vascular peroxidase 1) (p53-responsive gene 2 protein) [Cleaved into: PXDN active fragment]	Q92626
NRGN	Neurogranin (Ng) (RC3) [Cleaved into: NEUG(55-78)]	Q92686
GGH	Gamma-glutamyl hydrolase (EC 3.4.19.9) (Conjugase) (GH) (Gamma-Glu-X carboxypeptidase)	Q92820
NRP1	Protein kinase C-binding protein NELL1 (NEL-like protein 1) (Nel-related protein 1)	Q92832
INPP5D	Phosphatidylinositol 3,4,5-trisphosphate 5-phosphatase 1 (EC 3.1.3.86) (Inositol polyphosphate-5-phosphatase D) (EC 3.1.3.56) (Inositol polyphosphate-5-phosphatase of 145 kDa) (SIP-145) (Phosphatidylinositol 4,5-bisphosphate 5-phosphatase) (EC 3.1.3.36) (SH2 domain-containing inositol 5'-phosphatase 1) (SH2 domain-containing inositol phosphatase 1) (SHIP-1) (p150Ship) (hp51CN)	Q92835
SEMA4D	Semaphorin-4D (A8) (BB18) (GR3) (CD antigen CD100)	Q92854
NEO1	Neogenin (Immunoglobulin superfamily DCC subclass member 2)	Q92859
PRG4	Proteoglycan 4 (Lubricin) (Megakaryocyte-stimulating factor) (Superficial zone proteoglycan) [Cleaved into: Proteoglycan 4 C-terminal part]	Q92954
ART4	Ecto-ADP-ribosyltransferase 4 (EC 2.4.2.31) (ADP-ribosyltransferase C2 and C3 toxin-like 4) (ARTC4) (Dombrock blood group carrier molecule) (Mono(ADP-ribosyl)transferase 4) (NAD(P)(+)--arginine ADP-ribosyltransferase 4) (CD antigen CD297)	Q93070
FUBP1	Far upstream element-binding protein 1 (FBP) (FUSE-binding protein 1) (DNA helicase V) (hDH V)	Q96AE4
LRRC59	Leucine-rich repeat-containing protein 59 (Ribosome-binding protein p34) (p34) [Cleaved into: Leucine-rich repeat-containing protein 59, N-terminally processed]	Q96AG4
PLD4	5'-3' exonuclease PLD4 (EC 3.1.16.1) ((S,S)-bis(monoacylglycero)phosphate synthase PLD4) (EC 3.1.4.-) (Phospholipase D family member 4) (Phospholipase D4)	Q96BZ4
ZG16B	Pancreatic adenocarcinoma up-regulated factor (Zymogen granule protein 16 homolog B)	Q96DA0
CHL1	ATP-dependent DNA helicase DDX11 (EC 5.6.2.3) (CHL1-related protein 1) (hCHLR1) (DEAD/H-box protein 11) (DNA 5'-3' helicase DDX11) (Keratinocyte growth factor-regulated gene 2 protein) (KRG-2)	Q96FC9
S100A16	Protein S100-A16 (Aging-associated gene 13 protein) (Protein S100-F) (S100 calcium-binding protein A16)	Q96FQ6
PRG4	Phospholipid phosphatase-related protein type 2 (Inactive phospholipid phosphatase PLPPR2) (Lipid phosphate phosphatase-related protein type 2) (Plasticity-related gene 4 protein) (PRG-4)	Q96GM1
SCARF2	Scavenger receptor class F member 2 (SRECRP-1) (Scavenger receptor expressed by endothelial cells 2 protein) (SREC-II)	Q96GP6
AHCYL2	Adenosylhomocysteinase 3 (AdoHcyase 3) (EC 3.13.2.1) (IP(3)Rs binding protein released with IP(3) 2) (IRBIT2) (Long-IRBIT) (S-adenosyl-L-homocysteine hydrolase 3) (S-adenosylhomocysteine hydrolase-like protein 2)	Q96HN2
CPB2	Carboxypeptidase B2 (EC 3.4.17.20) (Carboxypeptidase U) (CPU) (Plasma carboxypeptidase B) (pCPB) (Thrombin-activable fibrinolysis inhibitor) (TAFI)	Q96IY4
BTF3L4	Transcription factor BTF3 homolog 4 (Basic transcription factor 3-like 4)	Q96K17
CNDP1	Beta-Ala-His dipeptidase (EC 3.4.13.20) (CNDP dipeptidase 1) (Carnosine dipeptidase 1) (Glutamate carboxypeptidase-like protein 2) (Serum carnosinase)	Q96KN2
SERPINB12	Serpin B12	Q96P63
PGLYRP2	N-acetylmuramoyl-L-alanine amidase (EC 3.5.1.28) (Peptidoglycan recognition protein 2) (Peptidoglycan recognition protein long) (PGRP-L)	Q96PD5
PLIN4	Perilipin-4 (Adipocyte protein S3-12)	Q96Q06
GSDMA	Gasdermin-A (Gasdermin-1) [Cleaved into: Gasdermin-A, N-terminal (GSDMA-NT); Gasdermin-A, C-terminal (GSDMA-CT)]	Q96QA5
PPP1R10	Serine/threonine-protein phosphatase 1 regulatory subunit 10 (MHC class I region proline-rich protein CAT53) (PP1-binding protein of 114 kDa) (Phosphatase 1 nuclear targeting subunit) (Protein FB19) (p99)	Q96QC0
PARK7	Parkinson disease protein 7 (Maillard deglycase) (Oncogene DJ1) (Parkinsonism-associated deglycase) (Protein DJ-1) (DJ-1) (Protein/nucleic acid deglycase DJ-1) (EC 3.1.2.-, EC 3.5.1.-, EC 3.5.1.124)	Q99497
OSMR	Oncostatin-M-specific receptor subunit beta (Interleukin-31 receptor subunit beta) (IL-31 receptor subunit beta) (IL-31R subunit beta) (IL-31R-beta) (IL-31RB)	Q99650
OLFM1	Noelin (Neuronal olfactomedin-related ER localized protein) (Olfactomedin-1)	Q99784
CPN1	Copine-1 (Chromobindin 17) (Copine I)	Q99829
ATF6B	Cyclic AMP-dependent transcription factor ATF-6 beta (cAMP-dependent transcription factor ATF-6 beta) (Activating transcription factor 6 beta) (ATF6-beta) (Protein G13) (cAMP response element-binding protein-related protein) (Creb-rp) (cAMP-responsive element-binding protein-like 1) [Cleaved into: Processed cyclic AMP-dependent transcription factor ATF-6 beta]	Q99941
PDCD1LG2	Programmed cell death 1 ligand 2 (PD-1 ligand 2) (PD-L2) (PDCD1 ligand 2) (Programmed death ligand 2) (Butyrophilin B7-DC) (B7-DC) (CD antigen CD273)	Q9BQ51
F10	Protein FAM110A	Q9BQ89
TXNDC17	Thioredoxin domain-containing protein 17 (14 kDa thioredoxin-related protein) (TRP14) (Protein 42-9-9) (Thioredoxin-like protein 5)	Q9BRA2
CNPY3	Protein canopy homolog 3 (CTG repeat protein 4a) (Expanded repeat-domain protein CAG/CTG 5) (Protein associated with TLR4) (Trinucleotide repeat-containing gene 5 protein)	Q9BT09
MENT	Protein MENT (Methylated in normal thymocytes protein)	Q9BUN1
SPP1	Sphingosine-1-phosphate phosphatase 1 (SPPase1) (Spp1) (hSPP1) (hSPPase1) (EC 3.1.3.-) (Sphingosine-1-phosphatase 1) (Sphingosine-1-phosphate phosphohydrolase 1) (SPP-1)	Q9BX95
CADM1	Cell adhesion molecule 1 (Immunoglobulin superfamily member 4) (IgSF4) (Nectin-like protein 2) (NECL-2) (Spermatogenic immunoglobulin superfamily) (SgIgSF) (Synaptic cell adhesion molecule) (SynCAM) (Tumor suppressor in lung cancer 1) (TSLC-1)	Q9BY67
CDHR2	Cadherin-related family member 2 (Protocadherin LKC) (PC-LKC) (Protocadherin-24)	Q9BYE9
KRT23	Keratin, type I cytoskeletal 23 (Cytokeratin-23) (CK-23) (Keratin-23) (K23)	Q9C075
SRCIN1	SRC kinase signaling inhibitor 1 (SNAP-25-interacting protein) (SNIP) (p130Cas-associated protein) (p140Cap)	Q9C0H9
IMUP	Immortalization up-regulated protein (Hepatocyte growth factor activator inhibitor type 2-related small protein) (H2RSP) (HAI-2-related small protein)	Q9GZP8
FAM234A	Protein FAM234A (Protein ITFG3)	Q9H0X4
XYLT2	Xylosyltransferase 2 (EC 2.4.2.26) (Peptide O-xylosyltransferase 1) (Xylosyltransferase II) (XT-II) (XylT-II)	Q9H1B5
RNASE7	Ribonuclease 7 (RNase 7) (EC 3.1.27.-) (Skin-derived antimicrobial protein 2) (SAP-2)	Q9H1E1
NUCKS1	Nuclear ubiquitous casein and cyclin-dependent kinase substrate 1 (P1)	Q9H1E3
CARD9	Caspase recruitment domain-containing protein 9 (hCARD9)	Q9H257
SH3BGRL3	SH3 domain-binding glutamic acid-rich-like protein 3 (SH3 domain-binding protein 1) (SH3BP-1) (TNF inhibitory protein B1) (TIP-B1)	Q9H299
DPEP2	Dipeptidase 2 (EC 3.4.13.19)	Q9H4A9
TUBB1	Tubulin beta-1 chain	Q9H4B7
NRDE2	Nuclear exosome regulator NRDE2 (Protein NRDE2 homolog)	Q9H7Z3
MMRN2	Multimerin-2 (EMILIN-3) (Elastin microfibril interface located protein 3) (Elastin microfibril interfacer 3) (EndoGlyx-1 p125/p140 subunit)	Q9H8L6
ERVMER34-1	Endogenous retroviral envelope protein HEMO (Endogenous retrovirus group MER34 member 1 Env polyprotein) (HERV-MER_4q12 provirus ancestral Env polyprotein) (Human endogenous MER34 (medium-reiteration-frequency-family-34) open reading frame) (Human endogenous MER34 ORF) (HEMO) [Cleaved into: Endogenous retroviral envelope protein HEMO, secreted form (Endogenous retroviral envelope protein HEMO, 48…	Q9H9K5
CDHR5	Cadherin-related family member 5 (Mu-protocadherin) (Mucin and cadherin-like protein) (Mucin-like protocadherin) (MLPCDH)	Q9HBB8
ADGRL4	Adhesion G protein-coupled receptor L4 (EGF, latrophilin and seven transmembrane domain-containing protein 1) (EGF-TM7-latrophilin-related protein) (ETL protein)	Q9HBW9
PCDH9	Protocadherin-9	Q9HC56
SPON1	Spondin-1 (F-spondin) (Vascular smooth muscle cell growth-promoting factor)	Q9HCB6
GP6	Platelet glycoprotein VI (GPVI) (Glycoprotein 6)	Q9HCN6
S100A14	Protein S100-A14 (S100 calcium-binding protein A14) (S114)	Q9HCY8
PNPLA8	Calcium-independent phospholipase A2-gamma (EC 3.1.1.-) (EC 3.1.1.5) (Intracellular membrane-associated calcium-independent phospholipase A2 gamma) (iPLA2-gamma) (PNPLA-gamma) (Patatin-like phospholipase domain-containing protein 8) (iPLA2-2)	Q9NP80
IL1RAP	Interleukin-1 receptor accessory protein (IL-1 receptor accessory protein) (IL-1RAcP) (EC 3.2.2.6) (Interleukin-1 receptor 3) (IL-1R-3) (IL-1R3)	Q9NPH3
SEMA4B	Semaphorin-4B (Semaphorin-C)	Q9NPR2
SPINK5	Serine protease inhibitor Kazal-type 5 (Lympho-epithelial Kazal-type-related inhibitor) (LEKTI) [Cleaved into: Hemofiltrate peptide HF6478; Hemofiltrate peptide HF7665]	Q9NQ38
PDLIM7	PDZ and LIM domain protein 7 (LIM mineralization protein) (LMP) (Protein enigma)	Q9NR12
CBLN4	Cerebellin-4 (Cerebellin-like glycoprotein 1)	Q9NTU7
MET	SAFB-like transcription modulator (Modulator of estrogen-induced transcription)	Q9NWH9
ABI2	Abl interactor 2 (Abelson interactor 2) (Abi-2) (Abl-binding protein 3) (AblBP3) (Arg-binding protein 1) (ArgBP1)	Q9NYB9
IL36G	Interleukin-36 gamma (IL-1-related protein 2) (IL-1RP2) (Interleukin-1 epsilon) (IL-1 epsilon) (Interleukin-1 family member 9) (IL-1F9) (Interleukin-1 homolog 1) (IL-1H1)	Q9NZH8
C1RL	Complement C1r subcomponent-like protein (C1r-LP) (C1r-like protein) (EC 3.4.21.-) (C1r-like serine protease analog protein) (CLSPa)	Q9NZP8
CALML5	Calmodulin-like protein 5 (Calmodulin-like skin protein)	Q9NZT1
NTM	Neurotrimin (hNT) (IgLON family member 2)	Q9P121
ACTR3B	Actin-related protein 3B (ARP3-beta) (Actin-like protein 3B) (Actin-related protein ARP4)	Q9P1U1
RRBP1	Ribosome-binding protein 1 (180 kDa ribosome receptor homolog) (RRp) (ES/130-related protein) (Ribosome receptor protein)	Q9P2E9
TFIP11	Tuftelin-interacting protein 11 (Septin and tuftelin-interacting protein 1) (STIP-1)	Q9UBB9
SPRR3	Small proline-rich protein 3 (22 kDa pancornulin) (Cornifin beta) (Esophagin)	Q9UBC9
BIN2	Bridging integrator 2 (Breast cancer-associated protein 1)	Q9UBW5
CTSF	Cathepsin F (CATSF) (EC 3.4.22.41)	Q9UBX1
CLIP2	CAP-Gly domain-containing linker protein 2 (Cytoplasmic linker protein 115) (CLIP-115) (Cytoplasmic linker protein 2) (Williams-Beuren syndrome chromosomal region 3 protein) (Williams-Beuren syndrome chromosomal region 4 protein)	Q9UDT6
TJP2	Tight junction protein 2 (Tight junction protein ZO-2) (Zona occludens protein 2) (Zonula occludens protein 2)	Q9UDY2
NIPSNAP3A	Protein NipSnap homolog 3A (NipSnap3A) (Protein NipSnap homolog 4) (NipSnap4) (Target for Salmonella secreted protein C) (TassC)	Q9UFN0
FETUB	Fetuin-B (16G2) (Fetuin-like protein IRL685) (Gugu)	Q9UGM5
PCYOX1	Prenylcysteine oxidase 1 (EC 1.8.3.5) (Prenylcysteine lyase)	Q9UHG3
CPA4	Carboxypeptidase A4 (EC 3.4.17.-) (Carboxypeptidase A3)	Q9UI42
CD84	SLAM family member 5 (Cell surface antigen MAX.3) (Hly9-beta) (Leukocyte differentiation antigen CD84) (Signaling lymphocytic activation molecule 5) (CD antigen CD84)	Q9UIB8
SH3BGRL2	SH3 domain-binding glutamic acid-rich-like protein 2 (Fovea-associated SH3 domain-binding protein)	Q9UJC5
NAGPA	N-acetylglucosamine-1-phosphodiester alpha-N-acetylglucosaminidase (EC 3.1.4.45) (Mannose 6-phosphate-uncovering enzyme) (Phosphodiester alpha-GlcNAcase)	Q9UK23
SERPINA10	Protein Z-dependent protease inhibitor (PZ-dependent protease inhibitor) (PZI) (Serpin A10)	Q9UK55
TNIK	TRAF2 and NCK-interacting protein kinase (EC 2.7.11.1)	Q9UKE5
DAP	Aspartyl aminopeptidase (EC 3.4.11.21)	Q9ULA0
SLC39A10	Zinc transporter ZIP10 (Solute carrier family 39 member 10) (Zrt- and Irt-like protein 10) (ZIP-10)	Q9ULF5
HEG1	Protein HEG homolog 1	Q9ULI3
KIF26A	Kinesin-like protein KIF26A	Q9ULI4
CORO1C	Coronin-1C (Coronin-3) (hCRNN4)	Q9ULV4
ART4	RNA-binding protein NOB1 (EC 3.1.-.-) (Phosphorylation regulatory protein HP-10) (Protein ART-4)	Q9ULX3
CDH1	Fizzy-related protein homolog (Fzr) (CDC20-like protein 1) (Cdh1/Hct1 homolog) (hCDH1)	Q9UM11
PROCR	Endothelial protein C receptor (Activated protein C receptor) (APC receptor) (Endothelial cell protein C receptor) (CD antigen CD201)	Q9UNN8
HPSE	Heparanase (EC 3.2.1.166) (Endo-glucoronidase) (Heparanase-1) (Hpa1) [Cleaved into: Heparanase 8 kDa subunit; Heparanase 50 kDa subunit]	Q9Y251
HIF3A	Hypoxia-inducible factor 3-alpha (HIF-3-alpha) (HIF3-alpha) (Basic-helix-loop-helix-PAS protein MOP7) (Class E basic helix-loop-helix protein 17) (bHLHe17) (HIF3-alpha-1) (Inhibitory PAS domain protein) (IPAS) (Member of PAS protein 7) (PAS domain-containing protein 7)	Q9Y2N7
TMA7	Translation machinery-associated protein 7 (Coiled-coil domain-containing protein 72)	Q9Y2S6
MAP3K2	Mitogen-activated protein kinase kinase kinase 2 (EC 2.7.11.25) (MAPK/ERK kinase kinase 2) (MEK kinase 2) (MEKK 2)	Q9Y2U5
SFN	Oligoribonuclease, mitochondrial (EC 3.1.15.-) (RNA exonuclease 2 homolog) (Small fragment nuclease)	Q9Y3B8
TLN1	Talin-1	Q9Y490
LIPG	Endothelial lipase (EC 3.1.1.3) (Endothelial cell-derived lipase) (EDL) (EL) (Phospholipase A1) (EC 3.1.1.32)	Q9Y5X9
LYVE1	Lymphatic vessel endothelial hyaluronic acid receptor 1 (LYVE-1) (Cell surface retention sequence-binding protein 1) (CRSBP-1) (Extracellular link domain-containing protein 1) (Hyaluronic acid receptor)	Q9Y5Y7
CPQ	Carboxypeptidase Q (EC 3.4.17.-) (Lysosomal dipeptidase) (Plasma glutamate carboxypeptidase)	Q9Y646
FCGBP	IgGFc-binding protein (Fcgamma-binding protein antigen) (FcgammaBP)	Q9Y6R7
COLEC10	Collectin-10 (Collectin liver protein 1) (CL-L1) (Collectin-34) (CL-34)	Q9Y6Z7

## Sheet: Table S4
Supplementary Table 4S - Significant proteins in women
Gene name	Protein name	Protein ID	logFC	adj.P.Val
PSMA3	Proteasome subunit alpha type-3	P25788	4.53932	8.59094e-13
MYH10	Myosin-10	P35580	9.25911	3.67382e-12
TC2N	Tandem C2 domains nuclear protein	Q8N9U0	4.2057	2.1378e-10
TNXB	Tenascin-X	P22105	3.33225	2.1378e-10
FAU	Ubiquitin-like FUBI-ribosomal protein eS30 fusion protein	P62861	4.69829	2.1378e-10
ADAMTSL2	ADAMTS-like protein 2	Q86TH1	6.13489	4.17134e-10
HSP90AA1	Heat shock protein HSP 90-alpha	P07900	7.23073	7.04859e-10
ITGB3	Integrin beta-3	P05106	-6.65026	8.09599e-10
DSC3	Desmocollin-2	Q02487	3.72675	1.95714e-08
LILRB1	Leukocyte immunoglobulin-like receptor subfamily B member 1	Q8NHL6	3.00896	3.91275e-08
CSF2RA	Granulocyte-macrophage colony-stimulating factor receptor subunit alpha	P15509	4.6772	5.82641e-08
IGHV3-64	Immunoglobulin heavy variable 3-64	A0A075B6Q5	3.47186	5.82641e-08
AP2B1	AP-2 complex subunit beta	P63010	2.7933	8.3546e-08
CAPN1	Calpain-1 catalytic subunit	P07384	3.30869	2.0442e-07
CA2	Calpain 1	E9PIA9	3.64781	5.49907e-07
IGHV1-18	Immunoglobulin heavy variable 1-18	A0A0C4DH31	3.44282	6.91168e-07
DLST	Dihydrolipoyllysine-residue succinyltransferase component of 2-oxoglutarate dehydrogenase complex, mitochondrial	P36957	4.6276	8.79937e-07
ACYP2	Acylphosphatase-2	P14621	4.34231	9.06057e-07
MYH9	Myosin-9	P35579	3.75406	1.31435e-06
CPQ	Carboxypeptidase Q	Q9Y646	3.60524	1.83841e-06
LEPR	Leptin receptor gene-related protein	O15243	4.01064	4.20569e-06
SERPINA12	Serpin A12	Q8IW75	3.38009	4.60253e-06
IGHV3-48	Immunoglobulin heavy variable 3-48	P01763	2.80536	5.47416e-06
RPS6	Small ribosomal subunit protein eS6	P62753	4.29236	7.04069e-06
CPA4	Carboxypeptidase A4	Q9UI42	3.57295	7.983e-06
PDLIM7	PDZ and LIM domain protein 7	Q9NR12	10.2117	8.17285e-06
AGRN	Agrin	O00468	2.64466	8.17285e-06
CCN2	CCN family member 2	P29279	4.72575	1.4059e-05
AFAP1	Actin filament-associated protein 1	Q8N556	2.41306	1.6278e-05
PSMB4	Proteasome subunit beta type-4	P28070	3.40002	2.68249e-05
TUBB1	Tubulin beta-1 chain	Q9H4B7	3.98252	2.73117e-05
CLIP2	CAP-Gly domain-containing linker protein 2	Q9UDT6	4.89763	2.97388e-05
CST3	Cystatin-C	P01034	4.78815	4.02669e-05
HAL	Histidine ammonia-lyase	P42357	3.33741	4.33511e-05
GNS	N-acetylglucosamine-6-sulfatase	P15586	4.26205	5.33176e-05
SELP	P-selectin	P16109	4.07227	5.52593e-05
IGK_HUMAN			3.01537	6.43861e-05
IGFBP7	Insulin-like growth factor-binding protein 7	Q16270	3.15765	6.85885e-05
CA1	Carbonic anhydrase 1	P00915	2.68895	8.67648e-05
SCGB1D2	Secretoglobin family 1D member 2	O95969	3.0817	8.93481e-05
IGLV4-60	Immunoglobulin lambda variable 4-60	A0A075B6I1	9.12243	0.000112666
LDHA	L-lactate dehydrogenase A chain	P00338	2.43262	0.000112666
TGOLN2	Trans-Golgi network integral membrane protein 2	O43493	3.03437	0.000112666
RPS14	Small ribosomal subunit protein uS11	P62263	2.75578	0.000112666
ZG16B	Pancreatic adenocarcinoma up-regulated factor	Q96DA0	3.76678	0.0001167
TCN1	Transcobalamin-1	P20061	3.29362	0.00015687
IGHV3-43D	Immunoglobulin heavy variable 3-43D	P0DP04	7.1406	0.000180082
NACA	Nascent polypeptide-associated complex subunit alpha, muscle-specific form	E9PAV3	5.87391	0.000234673
NHERF1	Na(+)/H(+) exchange regulatory cofactor NHE-RF1	O14745	3.06908	0.000281382
CHRDL2	Chordin-like protein 2	Q6WN34	3.75972	0.000283415
CTSF	Cathepsin F	Q9UBX1	2.4655	0.000327156
TFIP11	Tuftelin-interacting protein 11	Q9UBB9	2.59826	0.000442721
TMPO	Lamina-associated polypeptide 2, isoform alpha	P42166	7.09635	0.000530228
AHCYL2	Adenosylhomocysteinase 3	Q96HN2	4.33626	0.000530228
CNBP	CCHC-type zinc finger nucleic acid binding protein	P62633	2.79682	0.00054363
RNASE7	Ribonuclease 7	Q9H1E1	2.32531	0.00055138
PPP1R10	Serine/threonine-protein phosphatase 1 regulatory subunit 10	Q96QC0	4.9693	0.000576598
PDCD1LG2	Programmed cell death 1 ligand 2	Q9BQ51	4.01484	0.000576598
PSMB6	Proteasome subunit beta type-6	P28072	2.71278	0.000580045
TALDO1	Transaldolase	P37837	4.59135	0.000628221
PRSS8	Prostasin	Q16651	3.26438	0.000662223
IL7R	Interleukin-7 receptor subunit alpha	P16871	5.577	0.000662223
A2ML1	Alpha-2-macroglobulin-like protein 1	A8K2U0	2.93619	0.000662223
LTF	Lactotransferrin	P02788	2.87934	0.000827017
NCCRP1	F-box only protein 50	Q6ZVX7	2.77793	0.000830382
PDGFB	Platelet-derived growth factor subunit B	P01127	3.36377	0.000965238
PCNP	PEST proteolytic signal-containing nuclear protein	Q8WW12	2.61142	0.000977233
PCBP1	Poly(rC)-binding protein 1	Q15365	2.69064	0.000982326
SERPINB1	Leukocyte elastase inhibitor	P30740	2.17493	0.00104709
HSPA1A	Heat shock 70 kDa protein 1A	P0DMV8	6.17045	0.00113274
STOM	Stomatin	P27105	1.79854	0.00115572
FERMT3	Fermitin family homolog 3	Q86UX7	2.70335	0.00129547
PARK7	Parkinson disease protein 7	Q99497	3.38954	0.0013175
HSPG2	Basement membrane-specific heparan sulfate proteoglycan core protein	P98160	2.86149	0.00132003
SPRR1A	Cornifin-A	P35321	5.75298	0.00162653
CD163	Scavenger receptor cysteine-rich type 1 protein M130	Q86VB7	3.12296	0.00168809
AMY1A	Alpha-amylase 1A	P0DUB6	3.64063	0.00221356
QSOX1	Sulfhydryl oxidase 1	O00391	1.90422	0.00257002
LASP1	LIM and SH3 domain protein 1	Q14847	3.68498	0.00270506
PROCR	Endothelial protein C receptor	Q9UNN8	4.14712	0.00270506
C18orf63	Uncharacterized protein C18orf63	Q68DL7	2.45002	0.00271086
PDIA3	Protein disulfide-isomerase A3	P30101	3.19662	0.00286141
ST8SIA4	CMP-N-acetylneuraminate-poly-alpha-2,8-sialyltransferase	Q92187	2.4497	0.00297121
MCAM	Cell surface glycoprotein MUC18	P43121	2.62992	0.00298636
MAP1A	Microtubule-associated protein 1A	P78559	3.16528	0.00300646
KRT23	Keratin, type I cytoskeletal 23	Q9C075	2.73318	0.00327445
H3-3A	Histone H3.3	P84243	6.47899	0.00330789
TMEM263	Transmembrane protein 263	Q8WUH6	3.79118	0.0034216
DMTN	Dematin	Q08495	1.57445	0.0046618
TMEM25	Transmembrane protein 25	Q86YD3	2.71558	0.00472492
RABL6	Rab-like protein 6	Q3YEC7	3.40264	0.00472492
IL13RA1	Interleukin-13 receptor subunit alpha-1	P78552	3.6651	0.00472492
NUDT3	Diphosphoinositol polyphosphate phosphohydrolase 1	O95989	1.94937	0.00491324
LPL	Lipoprotein lipase	P06858	3.50591	0.00579414
RPL30	Large ribosomal subunit protein eL30	P62888	1.5609	0.00579414
RAB11A	Ras-related protein Rab-11A	P62491	4.94198	0.00581968
MAP3K2	Mitogen-activated protein kinase kinase kinase 2	Q9Y2U5	1.60406	0.00587942
NTM	Neurotrimin	Q9P121	4.51028	0.0059903
TTN	Titin	Q8WZ42	-4.93609	0.00705545
GLUL	Glutamine synthetase	P15104	4.43965	0.0072088
HSPA5	Endoplasmic reticulum chaperone BiP	P11021	4.77461	0.00743393
DNAAF1	Dynein axonemal assembly factor 1	Q8NEP3	4.90492	0.00782142
FAS	Tumor necrosis factor receptor superfamily member 6	P25445	2.15241	0.00782142
FLNB	Filamin-B	O75369	1.67906	0.00782142
CCL14	C-C motif chemokine 14	Q16627	6.83376	0.00783412
PCOLCE	Procollagen C-endopeptidase enhancer 1	Q15113	3.34734	0.00783412
OSCAR	Osteoclast-associated immunoglobulin-like receptor	Q8IYS5	1.88012	0.00888842
SFN	Oligoribonuclease, mitochondrial	Q9Y3B8	3.97892	0.00917875
ARF1	ADP-ribosylation factor 1	P84077	3.77617	0.00998251
PDLIM1	Epididymis secretory protein Li 112	V9HW92	4.12945	0.0105802
FYB1	FYN-binding protein 1	O15117	3.37589	0.0105808
ABI2	Abl interactor 2	Q9NYB9	1.3644	0.0105811
IGKV1-12	Immunoglobulin kappa variable 1-12	A0A0C4DH73	4.11851	0.0118257
IGLV10-54	Immunoglobulin lambda variable 10-54	A0A075B6I4	4.21694	0.0118257
RNASET2	Ribonuclease T2	O00584	1.3791	0.0118257
H1-2	Histone H1.2	P16403	4.20062	0.0126384
PROC	Vitamin K-dependent protein C	P04070	2.50005	0.0126384
EIF4B	Eukaryotic translation initiation factor 4B	P23588	3.06462	0.0126384
CTSS	Cathepsin S	P25774	1.91413	0.0128533
TMEM40	Transmembrane protein 40	Q8WWA1	5.80983	0.0131084
FUBP1	Far upstream element-binding protein 1	Q96AE4	1.60149	0.0139166
ALOX12B	Arachidonate 12-lipoxygenase, 12R-type	O75342	3.49359	0.0142925
PLA2G2A	Phospholipase A2, membrane associated	P14555	5.7909	0.014427
PRSS1	Serine protease 1	P07477	7.39188	0.014513
IL1RL1	Interleukin-1 receptor-like 1	Q01638	2.64934	0.014567
IGKV1-16	Immunoglobulin kappa variable 1-16	P04430	2.97338	0.0146089
TPI1	Triosephosphate isomerase	P60174	4.17538	0.0147911
GOT1	Aspartate aminotransferase, cytoplasmic	P17174	2.34616	0.0165441
H1-10	Histone H1.10	Q92522	7.71221	0.0175532
AXL	Tyrosine-protein kinase receptor UFO	P30530	3.11209	0.0177687
SRGN	Serglycin	P10124	4.96575	0.0177687
NEO1	Neogenin	Q92859	5.62064	0.0185174
F13B	Coagulation factor XIII B chain	P05160	4.23962	0.0185174
SPTBN1	Spectrin beta chain, non-erythrocytic 1	Q01082	5.69743	0.0210882
EEF2	Elongation factor 2	P13639	6.68907	0.0225041
FLG	Fibroblast growth factor receptor 1	P11362	3.50416	0.022602
LCP2	Lymphocyte cytosolic protein 2	Q13094	5.00456	0.0226133
SEMG2	Semenogelin-2	Q02383	3.3738	0.0245094
SLC39A10	Zinc transporter ZIP10	Q9ULF5	3.60612	0.0254998
PF4V1	Platelet factor 4 variant	P10720	4.1341	0.0257117
IGLC3	Immunoglobulin lambda constant 3	P0DOY3	6.40313	0.0259599
IGKV3-7	Probable non-functional immunoglobulin kappa variable 3-7	A0A075B6H7	2.12607	0.0259599
ITIH3	Inter-alpha-trypsin inhibitor heavy chain H3	Q06033	5.4148	0.026294
LAMA2	Laminin subunit alpha-2	P24043	2.50085	0.0283606
CD109	CD109 antigen	Q6YHK3	2.45943	0.0306618
VASP	Vasodilator-stimulated phosphoprotein	P50552	2.48975	0.0326761
HPX	Hemopexin	P02790	0.985761	0.0353534
GPNMB	Transmembrane glycoprotein NMB	Q14956	2.79438	0.0356224
IGKV1-17	Immunoglobulin kappa variable 1-17	P01599	4.01574	0.0360012
MET	Hepatocyte growth factor receptor	P08581	3.92233	0.0361241
SERPINA6	Corticosteroid-binding globulin	SERPINA6	1.57503	0.0366578
GP5	Platelet glycoprotein V	P40197	2.84541	0.0381616
LY6D	Lymphocyte antigen 6D	Q14210	1.38137	0.0383451
SOD3	Extracellular superoxide dismutase [Cu-Zn]	P08294	1.62515	0.038389
IGHV1-2	Immunoglobulin heavy variable 1-2	P23083	7.743	0.0388659
PLTP	Phospholipid transfer protein	P55058	3.9357	0.0389826
SERPING1	Plasma protease C1 inhibitor	P05155	1.34484	0.04331
SHROOM3	Protein Shroom3	Q8TF72	5.1766	0.0434295
CHGB	Secretogranin-1	P05060	1.44369	0.0434295
AHNAK	Neuroblast differentiation-associated protein AHNAK	Q09666	3.21685	0.0454303
BASP1	Brain acid soluble protein 1	P80723	1.64521	0.0459352
SAA1	Serum amyloid A-1 protein	P0DJI8	5.06781	0.0462939
FCGR2A	Low affinity immunoglobulin gamma Fc region receptor II-a	P12318	2.01295	0.0470144
CBLN1	Cerebellin-1	P23435	-2.70643	0.0493787
POF1B	Protein POF1B	Q8WVV4	5.24808	0.0493787

## Sheet: Table S5
Supplementary Table 5S - Significant protein in men
Gene name	Protein name	Protein ID	logFC	adj.P.Val
MAP1A	Microtubule Associated Protein 1A	P78559	13.8761	1.01893e-21
KRT27	Keratin, type I cytoskeletal 27	Q7Z3Y8	5.72808	2.93396e-11
YWHAE	14-3-3 protein epsilon	P62258	-8.25814	6.91923e-09
PROC	Vitamin K-dependent protein C	P04070	5.87234	7.98562e-09
AP2B1	AP-2 complex subunit beta	P63010	2.84206	1.72977e-08
IGLV3-16	Immunoglobulin lambda variable 3-16	A0A075B6K0	3.23251	9.85669e-08
ITGB3	Integrin beta-3	P05106	5.29372	9.85669e-08
IGHV3-48	Immunoglobulin heavy variable 3-48	P01763	2.73415	5.52892e-06
CTSF	Cathepsin F	Q9UBX1	2.89174	2.42236e-05
CLINT1	Clathrin interactor 1	Q14677	4.20509	0.000207549
SRRM1	Serine/arginine repetitive matrix protein 1	Q8IYB3	-6.60585	0.000221407
IGK_HUMAN	Immunoglobulin kappa light chain	P0DOX7	2.79073	0.000221407
RPL30	Large ribosomal subunit protein eL30	P62888	2.0807	0.000224921
TC2N	Tandem C2 domains nuclear protein	Q8N9U0	2.17394	0.000224921
CORO1C	Coronin-1C	Q9ULV4	1.9534	0.000267908
PDGFB	Platelet-derived growth factor subunit B	P01127	3.70561	0.000267908
DLST	Dihydrolipoyllysine-residue succinyltransferase component of 2-oxoglutarate dehydrogenase complex, mitochondrial	P36957	3.27259	0.000289773
CD84	SLAM family member 5	Q9UIB8	2.10289	0.000449593
RAB11A	Ras-related protein Rab-11A	P62491	-6.17571	0.000502582
HMGB3	High mobility group protein B3	O15347	-1.9565	0.000619993
DYNLL1	Dynein light chain 1, cytoplasmic	P63167	2.18242	0.000619993
LILRB1	Leukocyte immunoglobulin-like receptor subfamily B member 1	Q8NHL6	1.74638	0.000619993
COL18A1	Collagen alpha-1(XVIII) chain	P39060	-5.79045	0.00101315
CBLN1	Cerebellin-1	P23435	4.26976	0.00121281
KRT73	Keratin, type II cytoskeletal 73	Q86Y46	3.00795	0.001402
CST3	Cystatin-C	P01034	3.57326	0.00212183
ASAH1	Acid ceramidase	Q13510	4.64088	0.00340902
PDIA3	Protein disulfide-isomerase A3	P30101	-3.14062	0.00418974
MYH10	Myosin-10	P35580	-3.19577	0.00661446
SFPQ	Splicing factor, proline- and glutamine-rich	P23246	-3.91325	0.00661446
IGHV1-8	Immunoglobulin heavy variable 1-8	P0DP01	2.14276	0.00661446
IGHV1-18	Immunoglobulin heavy variable 1-18	A0A0C4DH31	1.85411	0.00747893
MYH9	Myosin-9	P35579	2.04846	0.00925502
IGHE	Immunoglobulin heavy constant epsilon	P01854	1.87847	0.00925502
IGHV3-43D	Immunoglobulin heavy variable 3-43D	P0DP04	5.1458	0.00925502
MCAM	Cell surface glycoprotein MUC18	P43121	2.39081	0.00925502
ACYP2	Acylphosphatase-2	P14621	2.30611	0.00925502
SAA1	Serum amyloid A-1 protein	P0DJI8	6.53009	0.00996239
NUP62	Nuclear pore glycoprotein p62	P37198	6.85242	0.0108265
VCP	Transitional endoplasmic reticulum ATPase	P55072	-4.73426	0.0131702
ARHGAP15	Rho GTPase-activating protein 15	Q53QZ3	5.70108	0.0137326
CD99	CD99 antigen	P14209	2.06337	0.0137326
IGKV1-12	Immunoglobulin kappa variable 1-12	A0A0C4DH73	4.14906	0.0138774
COLEC10	Collectin-10	Q9Y6Z7	3.68828	0.0173739
SCARF2	Scavenger receptor class F member 2	Q96GP6	-2.50918	0.01963
CCN2	CCN family member 2	P29279	2.64567	0.01963
IGLV2-23	Immunoglobulin lambda variable 2-23	P01705	-5.69695	0.0198773
H2AC11	Histone H2A type 1	P0C0S8	-5.01649	0.0202497
STC2	Stanniocalcin-2	O76061	-1.561	0.0214205
C1QA	Complement C1q subcomponent subunit A	P02745	5.33417	0.0235242
LBP	Lipopolysaccharide-binding protein	Q8TCF0	4.1775	0.0248118
CARD9	Caspase recruitment domain-containing protein 9	Q9H257	3.32232	0.0252776
AFAP1	Actin filament-associated protein 1	Q8N556	-1.30598	0.0261056
CSF1R	Macrophage colony-stimulating factor 1 receptor	P07333	3.93209	0.0332132
CCL18	C-C motif chemokine 18	P55774	1.80295	0.0357528
LASP1	LIM and SH3 domain protein 1	Q14847	2.78451	0.0359227
IGHV4-4	Immunoglobulin heavy variable 4-4	IGHV4-4	4.65033	0.0380459
RABL6	Rab-like protein 6	Q3YEC7	2.66805	0.0416271
IGKV4-1	Immunoglobulin kappa variable 4-1	P06312	5.46813	0.0416271
PSMA3	Proteasome subunit alpha type-3	P25788	-1.16592	0.0416271
IGHV1-2	Immunoglobulin heavy variable 1-2	P23083	-7.99687	0.0428135
LIPG	Endothelial lipase	Q9Y5X9	1.12079	0.0428135
IGLV1-40	Immunoglobulin lambda variable 1-40	P01703	4.90492	0.0428135
AGRN	Agrin	O00468	1.28136	0.042836
CD163	Scavenger receptor cysteine-rich type 1 protein M130	Q86VB7	2.18107	0.0436947
CHRDL2	Chordin-like protein 2	Q6WN34	2.25024	0.0448952
PRG2	Bone marrow proteoglycan	P13727	6.14645	0.0499602
